# Supplementary material for: (E)-N′-(5-Bromo-2-hy­droxy­benzyl­idene)-2-(4-isobutyl­phen­yl)propano­hydrazide
Source: Acta Crystallogr Sect E Struct Rep Online. 2012 Jul 7;68(Pt 8):o2364–5. doi: 10.1107/S1600536812030322 (PMC3414297; doi:10.1107/S1600536812030322)
Supplement: Supplementary file 1 [file e-68-o2364-sup1.cif]

##############################################################################
#                                                                            #
# This CIF contains the data in a paper accepted for publication in          #
# Acta Crystallographica Section E. It conforms to the requirements of       #
# Notes for Authors for Acta Crystallographica Section E, and has been       #
# peer reviewed under the auspices of the IUCr Commission on Journals.       #
#                                                                            #
# Full details of the Crystallographic Information File format               #
# are given in the paper "The Crystallographic Information File (CIF):       #
# a New Standard Archive File for Crystallography" by S. R. Hall, F. H.      #
# Allen and I. D. Brown [Acta Cryst. (1991), A47, 655-685].                  #
#                                                                            #
# The current version of the core CIF dictionary is obtainable from          #
# ftp://ftp.iucr.org/pub/cif_core.dic.                                       #
#                                                                            #
# Software is freely available for graphical display of the structure(s)     #
# in this CIF. For information consult the CIF software page                 #
# http://www.iucr.org/resources/cif/software.                                #
#                                                                            #
# This file may be used for bona fide research purposes within the           #
# scientific community so long as proper attribution is given to the journal # 
# article from which it was obtained.                                        #
#                                                                            #
##############################################################################
data_global
_audit_creation_method     'PLATON <TABLE ACC> option'
_journal_date_recd_electronic     2012-06-27
_journal_date_accepted     2012-07-03
_journal_name_full     'Acta Crystallographica, Section E'
_journal_year     2012
_journal_volume     68
_journal_issue      8
_journal_page_first     o2364
_journal_page_last     o2365
_journal_paper_category     QO
_journal_paper_doi     10.1107/S1600536812030322
_journal_coeditor_code     IM2391
_publ_contact_author_name     'Mehmet Akkurt'
_publ_contact_author_address
;
Department of Physics
Faculty of Sciences
Erciyes University
38039 Kayseri
Turkey
;
_publ_contact_author_email     akkurt@erciyes.edu.tr
_publ_contact_author_fax     '+90-352-2076666 extra 33106'
_publ_contact_author_phone     '+90-352-2076666 extra 33106'
_publ_section_title
;\
(<i>E</i>)-<i>N</i>'-(5-Bromo-2-hydroxybenzylidene)-2-(4-isobutylphenyl)\
propanohydrazide
;
loop_
    _publ_author_name
    _publ_author_address
    'Shaaban K. Mohamed'
;
Chemistry and Environmental Division
Manchester Metropolitan University
Manchester M1 5GD
England
;
    'Peter N. Horton'
;
School of Chemistry
University of Southampton
Highfield
Southampton SO17 1BJ
England
;
    'Mehmet Akkurt'
;
Department of Physics
Faculty of Sciences
Erciyes University
38039 Kayseri
Turkey
;
    'Mustafa R. Albayati'
;
Kirkuk University
College of Science
Department of chemistry
Kirkuk
Iraq
;
    'Antar A. Abdelhamid'
;
Chemistry and Environmental Division
Manchester Metropolitan University
Manchester M1 5GD
England
;
data_I
_chemical_name_systematic
;
(<i>E</i>)-<i>N</i>'-(5-Bromo-2-hydroxybenzylidene)-2-(4-
isobutylphenyl)propanohydrazide
;
_chemical_name_common     ?
_chemical_formula_moiety     'C20 H23 Br N2 O2'
_chemical_formula_sum     'C20 H23 Br N2 O2'
_chemical_formula_structural     ?
_chemical_formula_iupac     'C20 H23 Br N2 O2'
_chemical_formula_weight     403.30
_chemical_melting_point     ?
_symmetry_cell_setting     monoclinic
_symmetry_space_group_name_H-M     'P 21/c'
_symmetry_space_group_name_Hall     '-P 2ybc'
loop_
    _symmetry_equiv_pos_site_id
    _symmetry_equiv_pos_as_xyz
    1 x,y,z
    2 -x,1/2+y,1/2-z
    3 -x,-y,-z
    4 x,1/2-y,1/2+z
_cell_length_a     16.598(8)
_cell_length_b     35.455(18)
_cell_length_c     9.821(5)
_cell_angle_alpha     90
_cell_angle_beta     90.718(5)
_cell_angle_gamma     90
_cell_volume     5779(5)
_cell_formula_units_Z     12
_cell_measurement_reflns_used     14415
_cell_measurement_theta_min     2.3
_cell_measurement_theta_max     30.7
_cell_measurement_temperature     100(2)
_exptl_crystal_description     slab
_exptl_crystal_colour     colourless
_exptl_crystal_size_max     0.24
_exptl_crystal_size_mid     0.05
_exptl_crystal_size_min     0.04
_exptl_crystal_size_rad     ?
_exptl_crystal_density_diffrn     1.391
_exptl_crystal_density_meas     ?
_exptl_crystal_density_method     'not measured'
_exptl_crystal_F_000     2496
_exptl_absorpt_coefficient_mu     2.149
_exptl_absorpt_correction_type     multi-scan
_exptl_absorpt_process_details     '(CrystalClear; Rigaku, 2001)'
_exptl_absorpt_correction_T_min     0.879
_exptl_absorpt_correction_T_max     0.918
_exptl_special_details
;
;
_diffrn_ambient_temperature     100(2)
_diffrn_radiation_type     MoK\a
_diffrn_radiation_wavelength     0.71075
_diffrn_radiation_monochromator     'Confocal'
_diffrn_measurement_device_type     'Rigaku Saturn724+'
_diffrn_measurement_device
;
AFC12 (Right): Kappa 3 circle
;
_diffrn_measurement_method     'profile data from \w'
_diffrn_detector_area_resol_mean     28.5714
_diffrn_reflns_number     52355
_diffrn_reflns_av_R_equivalents     0.0541
_diffrn_reflns_av_sigmaI/netI     0.0529
_diffrn_reflns_theta_min     2.95
_diffrn_reflns_theta_max     26.50
_diffrn_reflns_theta_full     26.50
_diffrn_measured_fraction_theta_max     0.969
_diffrn_measured_fraction_theta_full     0.969
_diffrn_reflns_limit_h_min     -20
_diffrn_reflns_limit_h_max     20
_diffrn_reflns_limit_k_min     -44
_diffrn_reflns_limit_k_max     44
_diffrn_reflns_limit_l_min     -12
_diffrn_reflns_limit_l_max     11
_diffrn_reflns_reduction_process
;
;
_refine_special_details
;
Refinement on <i>F</i>^2^ for ALL reflections except those flagged by the user
for potential systematic errors. Weighted <i>R</i>-factors <i>wR</i> and all
goodnesses of fit <i>S</i> are based on <i>F</i>^2^, conventional
<i>R</i>-factors <i>R</i> are based on <i>F</i>, with <i>F</i> set to zero for
negative <i>F</i>^2^. The observed criterion of <i>F</i>^2^ > \s(<i>F</i>^2^)
is used only for calculating -<i>R</i>-factor-obs <i>etc</i>. and is not
relevant to the choice of reflections for refinement. <i>R</i>-factors based
on <i>F</i>^2^ are statistically about twice as large as those based on
<i>F</i>, and <i>R</i>-factors based on ALL data will be even larger.
;
_reflns_number_total     11610
_reflns_number_gt     9142
_reflns_threshold_expression     I>2\s(I)
_refine_ls_structure_factor_coef     Fsqd
_refine_ls_matrix_type     full
_refine_ls_R_factor_all     0.1106
_refine_ls_R_factor_gt     0.0887
_refine_ls_wR_factor_gt     0.2260
_refine_ls_wR_factor_ref     0.2455
_refine_ls_goodness_of_fit_ref     1.113
_refine_ls_restrained_S_all     1.128
_refine_ls_number_reflns     11610
_refine_ls_number_parameters     748
_refine_ls_number_restraints     206
_refine_ls_number_constraints     ?
_refine_ls_hydrogen_treatment     mixed
_refine_ls_weighting_scheme     calc
_refine_ls_weighting_details
      'calc w = 1/[\s^2^(Fo^2^)+(0.1019P)^2^+11.0037P] where P=(Fo^2^+2Fc^2^)/3'
_atom_sites_solution_hydrogens     geom
_atom_sites_solution_primary     direct
_atom_sites_solution_secondary     difmap
_refine_ls_shift/su_max     0.000
_refine_ls_shift/su_mean     0.000
_refine_diff_density_max     1.048
_refine_diff_density_min     -2.391
_refine_ls_extinction_method     'SHELXL97 (Sheldrick, 2008)'
_refine_ls_extinction_coef     0.0026(3)
_refine_ls_extinction_expression
                                   'Fc* = kFc[1+0.001Fc^2^\l^3^/sin(2\q)]^-1/4^'
_refine_ls_abs_structure_details     ?
_refine_ls_abs_structure_Flack     .
loop_
    _atom_type_symbol
    _atom_type_description
    _atom_type_scat_dispersion_real
    _atom_type_scat_dispersion_imag
    _atom_type_scat_source
    C C 0.0033 0.0016 ' International Tables Vol C Tables 4.2.6.8 and 6.1.1.4'
    H H 0.0000 0.0000 ' International Tables Vol C Tables 4.2.6.8 and 6.1.1.4'
    Br Br -0.2901 2.4595
                        ' International Tables Vol C Tables 4.2.6.8 and 6.1.1.4'
    N N 0.0061 0.0033 ' International Tables Vol C Tables 4.2.6.8 and 6.1.1.4'
    O O 0.0106 0.0060 ' International Tables Vol C Tables 4.2.6.8 and 6.1.1.4'
_computing_data_collection     'CrystalClear (Rigaku, 2001)'
_computing_cell_refinement     'CrystalClear (Rigaku, 2001)'
_computing_data_reduction     'CrystalClear (Rigaku, 2001)'
_computing_structure_solution     'SHELXS97 (Sheldrick, 2008)'
_computing_structure_refinement     'SHELXL97 (Sheldrick, 2008)'
_computing_molecular_graphics     'ORTEP-3 for Windows (Farrugia, 1997)'
_computing_publication_material
;
WinGX (Farrugia, 1999) and PLATON (Spek, 2009)
;
loop_
    _atom_site_type_symbol
    _atom_site_label
    _atom_site_fract_x
    _atom_site_fract_y
    _atom_site_fract_z
    _atom_site_U_iso_or_equiv
    _atom_site_thermal_displace_type
    _atom_site_calc_flag
    _atom_site_refinement_flags
    _atom_site_occupancy
    _atom_site_disorder_assembly
    _atom_site_disorder_group
    Br Br21 0.12220(3) 0.444800(10)
                                  0.67351(6) 0.0435(2) Uani d . 1.000 . .
    O O21 0.10230(19) 0.30610(8) 0.3163(3) 0.0298(10) Uani d . 1.000 . .
    O O22 -0.08833(18) 0.23640(8) 0.2778(3) 0.0287(10) Uani d . 1.000 . .
    N N21 -0.0232(2) 0.28565(10) 0.4569(4) 0.0291(11) Uani d . 1.000 . .
    N N22 -0.0819(2) 0.25980(10) 0.4931(4) 0.0270(11) Uani d D 1.000 . .
    C C21 0.1163(3) 0.40014(12) 0.5648(5) 0.0307(14) Uani d . 1.000 . .
    C C22 0.0579(3) 0.37356(11) 0.5913(5) 0.0288(14) Uani d . 1.000 . .
    C C23 0.0516(3) 0.34093(11) 0.5091(5) 0.0267(14) Uani d . 1.000 . .
    C C24 0.1058(3) 0.33634(11) 0.4009(5) 0.0274(14) Uani d . 1.000 . .
    C C25 0.1656(3) 0.36308(13) 0.3798(5) 0.0330(14) Uani d . 1.000 . .
    C C26 0.1709(3) 0.39512(12) 0.4603(5) 0.0324(16) Uani d . 1.000 . .
    C C27 -0.0107(3) 0.31331(12) 0.5387(5) 0.0293(16) Uani d . 1.000 . .
    C C28 -0.1099(2) 0.23528(11) 0.3976(5) 0.0226(14) Uani d . 1.000 . .
    C C29 -0.1658(3) 0.20436(12) 0.4520(5) 0.0276(14) Uani d . 1.000 . .
    C C30 -0.2352(3) 0.19854(12) 0.3502(5) 0.0344(14) Uani d . 1.000 . .
    C C31 -0.1140(3) 0.16919(12) 0.4768(5) 0.0276(14) Uani d . 1.000 . .
    C C32 -0.0604(3) 0.16906(12) 0.5856(5) 0.0391(16) Uani d . 1.000 . .
    C C33 -0.0097(3) 0.13855(13) 0.6100(6) 0.0432(18) Uani d . 1.000 . .
    C C34 -0.0116(3) 0.10662(12) 0.5271(5) 0.0284(14) Uani d . 1.000 A .
    C C35 -0.0662(3) 0.10676(12) 0.4199(6) 0.0364(16) Uani d . 1.000 . .
    C C36 -0.1164(3) 0.13770(13) 0.3935(5) 0.0351(16) Uani d . 1.000 . .
    C C37 0.0436(3) 0.07391(12) 0.5580(5) 0.0323(14) Uani d DU 1.000 . .
    C C38B 0.0359(5) 0.0566(2) 0.7002(9) 0.030(2) Uani d DUP 0.516(8) A 2
    C C39B 0.0989(6) 0.0260(3) 0.7328(11) 0.037(3) Uani d DUP 0.516(8) A 2
    C C40B -0.0496(5) 0.0403(3) 0.7117(12) 0.033(3) Uani d DUP 0.516(8) A 2
    C C40A -0.0359(6) 0.0545(3) 0.7730(11) 0.029(3) Uani d DUP 0.484(8) A 1
    C C38A 0.0021(5) 0.0414(2) 0.6429(9) 0.023(2) Uani d DUP 0.484(8) A 1
    C C39A 0.0658(5) 0.0112(2) 0.6694(10) 0.026(3) Uani d DUP 0.484(8) A 1
    Br Br41 0.44109(5) 0.44893(2) 0.68524(6) 0.0601(3) Uani d . 1.000 . .
    O O41 0.4368(2) 0.30688(9) 0.3470(4) 0.0403(11) Uani d . 1.000 . .
    O O42 0.24456(19) 0.23801(8) 0.2882(3) 0.0280(10) Uani d . 1.000 . .
    N N41 0.3033(2) 0.28849(9) 0.4680(4) 0.0253(11) Uani d . 1.000 . .
    N N42 0.2440(2) 0.26253(10) 0.5018(4) 0.0250(11) Uani d D 1.000 . .
    C C41 0.4393(3) 0.40321(13) 0.5840(5) 0.0374(16) Uani d . 1.000 . .
    C C42 0.3779(3) 0.37751(12) 0.6016(5) 0.0313(16) Uani d . 1.000 . .
    C C43 0.3753(3) 0.34426(12) 0.5238(5) 0.0273(14) Uani d . 1.000 . .
    C C44 0.4363(3) 0.33784(12) 0.4274(5) 0.0316(14) Uani d . 1.000 . .
    C C45 0.4982(3) 0.36399(13) 0.4135(6) 0.0393(18) Uani d . 1.000 . .
    C C46 0.5000(3) 0.39663(13) 0.4910(6) 0.0380(16) Uani d . 1.000 . .
    C C47 0.3112(3) 0.31681(11) 0.5482(5) 0.0280(14) Uani d . 1.000 . .
    C C48 0.2216(2) 0.23641(11) 0.4067(4) 0.0233(11) Uani d . 1.000 . .
    C C49 0.1677(2) 0.20507(11) 0.4602(5) 0.0244(11) Uani d . 1.000 . .
    C C50 0.0997(3) 0.19782(12) 0.3567(5) 0.0327(14) Uani d . 1.000 . .
    C C51 0.2232(3) 0.17083(11) 0.4861(5) 0.0256(14) Uani d . 1.000 . .
    C C52 0.2170(3) 0.13776(12) 0.4111(5) 0.0310(16) Uani d . 1.000 . .
    C C53 0.2700(3) 0.10772(13) 0.4361(5) 0.0376(16) Uani d . 1.000 . .
    C C54 0.3317(3) 0.11032(14) 0.5330(5) 0.0363(17) Uani d . 1.000 B .
    C C55 0.3365(3) 0.14371(13) 0.6076(5) 0.0330(16) Uani d . 1.000 . .
    C C56 0.2831(3) 0.17339(12) 0.5861(5) 0.0290(14) Uani d . 1.000 . .
    C C57 0.3903(3) 0.07850(16) 0.5587(6) 0.0473(17) Uani d DU 1.000 . .
    C C58B 0.3678(5) 0.0570(2) 0.6982(11) 0.037(2) Uani d DUP 0.580(8) B 2
    C C59B 0.2825(5) 0.0407(2) 0.7121(10) 0.040(3) Uani d DUP 0.580(8) B 2
    C C60B 0.4306(6) 0.0261(3) 0.7307(12) 0.047(3) Uani d DUP 0.580(8) B 2
    C C60A 0.4291(6) 0.0162(3) 0.6349(15) 0.035(4) Uani d DUP 0.420(8) B 1
    C C58A 0.3637(6) 0.0455(3) 0.6409(11) 0.031(3) Uani d DUP 0.420(8) B 1
    C C59A 0.3349(7) 0.0567(3) 0.7758(12) 0.037(3) Uani d DUP 0.420(8) B 1
    Br Br1 0.77454(5) 0.44894(2) 0.67199(7) 0.0707(3) Uani d . 1.000 . .
    O O1 0.7758(2) 0.30621(10) 0.3347(5) 0.0574(16) Uani d . 1.000 . .
    O O2 0.57913(18) 0.23839(8) 0.2775(3) 0.0290(10) Uani d . 1.000 . .
    N N1 0.6427(2) 0.28700(10) 0.4587(4) 0.0322(14) Uani d . 1.000 . .
    N N2 0.5836(2) 0.26125(10) 0.4922(4) 0.0310(11) Uani d D 1.000 . .
    C C1 0.7770(4) 0.40254(15) 0.5740(7) 0.052(2) Uani d . 1.000 . .
    C C2 0.7170(4) 0.37598(14) 0.5938(6) 0.0478(19) Uani d . 1.000 . .
    C C3 0.7158(3) 0.34256(13) 0.5156(6) 0.0385(16) Uani d . 1.000 . .
    C C4 0.7757(3) 0.33707(13) 0.4165(7) 0.047(2) Uani d . 1.000 . .
    C C5 0.8363(3) 0.36378(15) 0.4021(8) 0.064(3) Uani d . 1.000 . .
    C C6 0.8373(4) 0.39631(16) 0.4801(8) 0.067(3) Uani d . 1.000 . .
    C C7 0.6528(3) 0.31489(14) 0.5406(6) 0.0414(17) Uani d . 1.000 . .
    C C8 0.5571(3) 0.23665(11) 0.3958(5) 0.0257(14) Uani d . 1.000 . .
    C C9 0.5005(3) 0.20593(12) 0.4476(5) 0.0286(14) Uani d . 1.000 . .
    C C10 0.4334(3) 0.19931(13) 0.3409(5) 0.0334(14) Uani d . 1.000 . .
    C C11 0.5533(3) 0.17124(12) 0.4790(5) 0.0283(14) Uani d . 1.000 . .
    C C12 0.5549(3) 0.13965(12) 0.3948(5) 0.0304(14) Uani d . 1.000 . .
    C C13 0.6077(3) 0.10950(12) 0.4227(5) 0.0332(14) Uani d . 1.000 . .
    C C14 0.6619(3) 0.11110(13) 0.5322(5) 0.0373(16) Uani d . 1.000 . .
    C C15 0.6575(4) 0.14264(16) 0.6173(6) 0.0504(19) Uani d . 1.000 . .
    C C16 0.6044(3) 0.17217(14) 0.5919(5) 0.0377(17) Uani d . 1.000 . .
    C C17 0.7208(4) 0.07928(16) 0.5611(6) 0.053(2) Uani d . 1.000 . .
    C C18 0.6820(4) 0.04430(13) 0.6358(5) 0.0418(18) Uani d D 1.000 . .
    C C19 0.6476(4) 0.05617(14) 0.7730(5) 0.056(2) Uani d D 1.000 . .
    C C20 0.7453(4) 0.01358(15) 0.6537(7) 0.061(2) Uani d D 1.000 . .
    H H21 0.06000 0.29380 0.33100 0.0450 Uiso c R 1.000 . .
    H H26 0.21140 0.41340 0.44410 0.0390 Uiso c R 1.000 . .
    H H27 -0.04210 0.31580 0.61850 0.0360 Uiso c R 1.000 . .
    H H29 -0.18840 0.21290 0.54080 0.0330 Uiso c R 1.000 . .
    H H30A -0.26550 0.22210 0.34000 0.0520 Uiso c R 1.000 . .
    H H22 0.02190 0.37720 0.66470 0.0350 Uiso c R 1.000 . .
    H H22A -0.098(3) 0.2578(14) 0.5776(17) 0.0320 Uiso d D 1.000 . .
    H H25 0.20340 0.35930 0.30920 0.0400 Uiso c R 1.000 . .
    H H33 0.02710 0.13950 0.68480 0.0520 Uiso c R 1.000 . .
    H H35 -0.06970 0.08530 0.36240 0.0430 Uiso c R 1.000 . .
    H H36 -0.15260 0.13710 0.31780 0.0420 Uiso c R 1.000 . .
    H H37C 0.09990 0.08240 0.54620 0.0380 Uiso d RP 0.516(8) A 2
    H H37D 0.03300 0.05390 0.48990 0.0380 Uiso d RP 0.516(8) A 2
    H H38B 0.04210 0.07730 0.76890 0.0370 Uiso c RP 0.516(8) A 2
    H H39D 0.12960 0.02030 0.65070 0.0560 Uiso c RP 0.516(8) A 2
    H H39E 0.07160 0.00310 0.76400 0.0560 Uiso c RP 0.516(8) A 2
    H H39F 0.13570 0.03510 0.80440 0.0560 Uiso c RP 0.516(8) A 2
    H H40D -0.05610 0.02900 0.80200 0.0500 Uiso c RP 0.516(8) A 2
    H H40E -0.05790 0.02100 0.64160 0.0500 Uiso c RP 0.516(8) A 2
    H H40F -0.08920 0.06050 0.69900 0.0500 Uiso c RP 0.516(8) A 2
    H H30B -0.27100 0.17870 0.38350 0.0520 Uiso c R 1.000 . .
    H H30C -0.21350 0.19110 0.26180 0.0520 Uiso c R 1.000 . .
    H H32 -0.05810 0.19020 0.64480 0.0470 Uiso c R 1.000 . .
    H H37A 0.09110 0.08330 0.60960 0.0380 Uiso c RP 0.484(8) A 1
    H H37B 0.06290 0.06320 0.47120 0.0380 Uiso c RP 0.484(8) A 1
    H H38A -0.04120 0.03000 0.58440 0.0280 Uiso c RP 0.484(8) A 1
    H H39A 0.05670 -0.00040 0.75840 0.0390 Uiso c RP 0.484(8) A 1
    H H39B 0.11950 0.02270 0.66860 0.0390 Uiso c RP 0.484(8) A 1
    H H39C 0.06220 -0.00810 0.59830 0.0390 Uiso c RP 0.484(8) A 1
    H H40A -0.05820 0.03280 0.82140 0.0430 Uiso c RP 0.484(8) A 1
    H H40B -0.07920 0.07250 0.75170 0.0430 Uiso c RP 0.484(8) A 1
    H H40C 0.00490 0.06690 0.83060 0.0430 Uiso c RP 0.484(8) A 1
    H H41 0.39570 0.29380 0.36220 0.0600 Uiso c R 1.000 . .
    H H46 0.54240 0.41440 0.48050 0.0450 Uiso c R 1.000 . .
    H H47 0.27580 0.32000 0.62260 0.0340 Uiso c R 1.000 . .
    H H49 0.14390 0.21330 0.54850 0.0290 Uiso c R 1.000 . .
    H H50A 0.06480 0.17760 0.39030 0.0490 Uiso c R 1.000 . .
    H H42 0.33730 0.38230 0.66660 0.0380 Uiso c R 1.000 . .
    H H42A 0.231(3) 0.2602(13) 0.5882(13) 0.0300 Uiso d D 1.000 . .
    H H45 0.53970 0.35940 0.35000 0.0470 Uiso c R 1.000 . .
    H H53 0.26370 0.08500 0.38570 0.0450 Uiso c R 1.000 . .
    H H55 0.37760 0.14630 0.67530 0.0390 Uiso c R 1.000 . .
    H H56 0.28750 0.19550 0.64000 0.0350 Uiso c R 1.000 . .
    H H57C 0.44610 0.08840 0.56230 0.0570 Uiso d RP 0.580(8) B 2
    H H57D 0.38680 0.05960 0.48460 0.0570 Uiso d RDP 0.580(8) B 2
    H H58B 0.37370 0.07620 0.77230 0.0450 Uiso c RP 0.580(8) B 2
    H H59D 0.27450 0.02040 0.64540 0.0600 Uiso c RP 0.580(8) B 2
    H H59E 0.24270 0.06060 0.69560 0.0600 Uiso c RP 0.580(8) B 2
    H H59F 0.27590 0.03060 0.80420 0.0600 Uiso c RP 0.580(8) B 2
    H H60D 0.42000 0.01540 0.82060 0.0700 Uiso c RP 0.580(8) B 2
    H H60E 0.48470 0.03720 0.73030 0.0700 Uiso c RP 0.580(8) B 2
    H H60F 0.42700 0.00620 0.66170 0.0700 Uiso c RP 0.580(8) B 2
    H H50B 0.12270 0.19030 0.26950 0.0490 Uiso c R 1.000 . .
    H H50C 0.06800 0.22090 0.34420 0.0490 Uiso c R 1.000 . .
    H H52 0.17660 0.13550 0.34230 0.0370 Uiso c R 1.000 . .
    H H57A 0.40770 0.06890 0.46910 0.0570 Uiso c RP 0.420(8) B 1
    H H57B 0.43860 0.08930 0.60430 0.0570 Uiso c RP 0.420(8) B 1
    H H58A 0.31610 0.03450 0.59150 0.0370 Uiso c RP 0.420(8) B 1
    H H59A 0.31780 0.03430 0.82600 0.0550 Uiso c RP 0.420(8) B 1
    H H59B 0.28920 0.07400 0.76510 0.0550 Uiso c RP 0.420(8) B 1
    H H59C 0.37850 0.06930 0.82620 0.0550 Uiso c RP 0.420(8) B 1
    H H60A 0.41150 -0.00670 0.68210 0.0530 Uiso c RP 0.420(8) B 1
    H H60B 0.47800 0.02600 0.67920 0.0530 Uiso c RP 0.420(8) B 1
    H H60C 0.44030 0.01020 0.53960 0.0530 Uiso c RP 0.420(8) B 1
    H H1 0.73160 0.29480 0.34140 0.0860 Uiso c R 1.000 . .
    H H2 0.67680 0.38020 0.66000 0.0570 Uiso c R 1.000 . .
    H H2A 0.568(3) 0.2589(14) 0.5769(18) 0.0370 Uiso d D 1.000 . .
    H H5 0.87770 0.35970 0.33780 0.0770 Uiso c R 1.000 . .
    H H6 0.87920 0.41430 0.46930 0.0800 Uiso c R 1.000 . .
    H H7 0.61920 0.31750 0.61750 0.0500 Uiso c R 1.000 . .
    H H9 0.47550 0.21480 0.53400 0.0340 Uiso c R 1.000 . .
    H H10A 0.39680 0.17970 0.37340 0.0500 Uiso c R 1.000 . .
    H H10B 0.45730 0.19130 0.25500 0.0500 Uiso c R 1.000 . .
    H H10C 0.40330 0.22280 0.32640 0.0500 Uiso c R 1.000 . .
    H H12 0.52000 0.13850 0.31760 0.0360 Uiso c R 1.000 . .
    H H13 0.60640 0.08780 0.36620 0.0400 Uiso c R 1.000 . .
    H H15 0.69200 0.14390 0.69510 0.0600 Uiso c R 1.000 . .
    H H16 0.60310 0.19310 0.65210 0.0450 Uiso c R 1.000 . .
    H H17A 0.76570 0.08910 0.61810 0.0630 Uiso c R 1.000 . .
    H H17B 0.74370 0.07070 0.47390 0.0630 Uiso c R 1.000 . .
    H H18 0.63710 0.03420 0.57750 0.0500 Uiso c R 1.000 . .
    H H19A 0.60770 0.07620 0.75890 0.0840 Uiso c R 1.000 . .
    H H19B 0.69130 0.06550 0.83210 0.0840 Uiso c R 1.000 . .
    H H19C 0.62190 0.03440 0.81610 0.0840 Uiso c R 1.000 . .
    H H20A 0.72130 -0.00820 0.69910 0.0910 Uiso c R 1.000 . .
    H H20B 0.79020 0.02320 0.70920 0.0910 Uiso c R 1.000 . .
    H H20C 0.76520 0.00590 0.56420 0.0910 Uiso c R 1.000 . .
loop_
    _atom_site_aniso_label
    _atom_site_aniso_U_11
    _atom_site_aniso_U_22
    _atom_site_aniso_U_33
    _atom_site_aniso_U_12
    _atom_site_aniso_U_13
    _atom_site_aniso_U_23
    Br21 0.0529(4) 0.0247(3) 0.0529(4) -0.0068(2) 0.0004(3) -0.0071(2)
    O21 0.0304(18) 0.0298(15) 0.0292(19) -0.0008(12) -0.0006(14) -0.0009(13)
    O22 0.0289(17) 0.0263(15) 0.031(2) 0.0012(12) 0.0022(14) -0.0040(13)
    N21 0.031(2) 0.0242(17) 0.032(2) -0.0035(14) -0.0003(17) 0.0062(15)
    N22 0.032(2) 0.0260(17) 0.023(2) -0.0068(14) 0.0014(17) 0.0015(15)
    C21 0.031(2) 0.026(2) 0.035(3) -0.0014(17) -0.004(2) -0.0013(19)
    C22 0.032(2) 0.0233(19) 0.031(3) -0.0006(16) -0.003(2) -0.0037(18)
    C23 0.032(2) 0.026(2) 0.022(3) 0.0017(17) -0.0002(19) 0.0002(17)
    C24 0.031(2) 0.025(2) 0.026(3) 0.0049(16) -0.0078(19) -0.0003(17)
    C25 0.027(2) 0.036(2) 0.036(3) 0.0030(18) -0.001(2) 0.002(2)
    C26 0.032(3) 0.029(2) 0.036(3) -0.0036(17) -0.004(2) 0.005(2)
    C27 0.036(3) 0.025(2) 0.027(3) -0.0039(17) 0.002(2) -0.0020(18)
    C28 0.022(2) 0.0217(19) 0.024(3) 0.0024(15) 0.0005(18) -0.0004(16)
    C29 0.025(2) 0.027(2) 0.031(3) 0.0002(16) 0.0035(19) -0.0030(18)
    C30 0.021(2) 0.031(2) 0.051(3) -0.0033(17) -0.001(2) -0.007(2)
    C31 0.024(2) 0.028(2) 0.031(3) -0.0024(16) 0.0076(19) 0.0026(18)
    C32 0.062(3) 0.023(2) 0.032(3) 0.001(2) -0.016(3) -0.0014(19)
    C33 0.058(4) 0.029(2) 0.042(3) 0.001(2) -0.023(3) -0.002(2)
    C34 0.028(2) 0.025(2) 0.032(3) -0.0077(16) -0.0030(19) 0.0017(18)
    C35 0.036(3) 0.028(2) 0.045(3) -0.0009(18) -0.003(2) -0.013(2)
    C36 0.034(3) 0.032(2) 0.039(3) 0.0021(18) -0.014(2) -0.009(2)
    C37 0.025(2) 0.027(2) 0.045(3) -0.0027(16) 0.0042(19) 0.0062(19)
    C38B 0.027(4) 0.032(4) 0.032(4) 0.001(3) 0.008(3) -0.002(3)
    C39B 0.037(5) 0.037(5) 0.038(6) 0.007(4) -0.003(4) 0.002(4)
    C40B 0.030(4) 0.029(5) 0.040(6) -0.001(3) -0.004(4) 0.009(4)
    C40A 0.020(4) 0.033(5) 0.034(6) -0.002(4) 0.003(4) 0.000(4)
    C38A 0.013(4) 0.027(4) 0.030(4) -0.006(3) 0.002(3) 0.007(3)
    C39A 0.026(5) 0.026(4) 0.027(5) 0.000(3) 0.008(4) 0.009(4)
    Br41 0.0961(6) 0.0448(3) 0.0398(4) -0.0357(3) 0.0117(3) -0.0124(2)
    O41 0.043(2) 0.0264(16) 0.052(2) 0.0028(13) 0.0212(18) -0.0027(15)
    O42 0.0310(17) 0.0346(16) 0.0185(17) 0.0012(12) 0.0027(13) -0.0013(13)
    N41 0.0262(19) 0.0227(17) 0.027(2) -0.0030(13) -0.0015(15) 0.0020(14)
    N42 0.030(2) 0.0272(17) 0.018(2) -0.0015(14) 0.0054(16) -0.0017(15)
    C41 0.047(3) 0.030(2) 0.035(3) -0.008(2) -0.002(2) 0.004(2)
    C42 0.036(3) 0.031(2) 0.027(3) -0.0056(18) 0.002(2) 0.0004(19)
    C43 0.028(2) 0.026(2) 0.028(3) 0.0011(16) 0.0007(19) 0.0000(18)
    C44 0.028(2) 0.029(2) 0.038(3) 0.0085(17) 0.009(2) 0.0056(19)
    C45 0.028(3) 0.035(2) 0.055(4) 0.0027(19) 0.010(2) 0.009(2)
    C46 0.028(3) 0.037(2) 0.049(3) -0.0053(19) 0.003(2) 0.009(2)
    C47 0.028(2) 0.027(2) 0.029(3) 0.0022(17) 0.0036(19) 0.0024(18)
    C48 0.025(2) 0.0239(19) 0.021(2) 0.0026(15) 0.0001(18) -0.0021(16)
    C49 0.024(2) 0.0253(19) 0.024(2) 0.0007(16) 0.0047(18) 0.0004(17)
    C50 0.025(2) 0.032(2) 0.041(3) -0.0020(17) -0.004(2) -0.003(2)
    C51 0.024(2) 0.026(2) 0.027(3) 0.0005(16) 0.0037(18) 0.0031(17)
    C52 0.034(3) 0.033(2) 0.026(3) 0.0028(18) 0.000(2) 0.0022(19)
    C53 0.052(3) 0.034(2) 0.027(3) 0.008(2) 0.007(2) 0.002(2)
    C54 0.034(3) 0.045(3) 0.030(3) 0.010(2) 0.005(2) 0.007(2)
    C55 0.025(2) 0.045(3) 0.029(3) -0.0035(19) 0.002(2) 0.009(2)
    C56 0.029(2) 0.026(2) 0.032(3) -0.0077(17) 0.001(2) 0.0032(18)
    C57 0.046(3) 0.053(3) 0.043(3) 0.023(2) 0.004(2) -0.001(2)
    C58B 0.037(4) 0.016(3) 0.059(5) 0.005(3) -0.005(4) -0.005(3)
    C59B 0.043(4) 0.032(4) 0.046(5) 0.003(3) 0.003(4) -0.006(4)
    C60B 0.045(5) 0.042(5) 0.053(6) 0.012(4) -0.008(5) 0.003(4)
    C60A 0.020(5) 0.029(5) 0.057(8) 0.002(4) 0.004(5) -0.003(5)
    C58A 0.019(4) 0.018(4) 0.056(5) -0.001(3) -0.006(4) -0.010(4)
    C59A 0.030(6) 0.033(5) 0.048(6) 0.002(4) 0.000(5) 0.002(5)
    Br1 0.1157(7) 0.0423(4) 0.0534(5) -0.0371(3) -0.0287(4) 0.0099(3)
    O1 0.035(2) 0.0295(18) 0.108(4) 0.0063(14) 0.012(2) 0.004(2)
    O2 0.0301(17) 0.0312(15) 0.0257(19) -0.0006(12) 0.0022(14) 0.0020(13)
    N1 0.035(2) 0.0274(19) 0.034(3) -0.0054(15) -0.0088(18) 0.0094(16)
    N2 0.038(2) 0.0299(19) 0.025(2) -0.0094(16) -0.0036(18) 0.0047(16)
    C1 0.060(4) 0.038(3) 0.058(4) -0.016(3) -0.029(3) 0.016(3)
    C2 0.067(4) 0.040(3) 0.036(3) -0.024(3) -0.019(3) 0.011(2)
    C3 0.043(3) 0.032(2) 0.040(3) -0.008(2) -0.019(2) 0.010(2)
    C4 0.030(3) 0.030(2) 0.082(5) 0.0067(19) -0.010(3) 0.012(3)
    C5 0.030(3) 0.034(3) 0.129(7) 0.001(2) -0.002(3) 0.014(3)
    C6 0.041(3) 0.038(3) 0.122(7) -0.011(2) -0.023(4) 0.027(3)
    C7 0.047(3) 0.038(3) 0.039(3) -0.012(2) -0.009(2) 0.010(2)
    C8 0.027(2) 0.0239(19) 0.026(3) 0.0013(16) -0.0051(19) 0.0023(17)
    C9 0.031(2) 0.027(2) 0.028(3) 0.0014(17) 0.005(2) 0.0028(18)
    C10 0.025(2) 0.034(2) 0.041(3) -0.0007(17) -0.001(2) -0.005(2)
    C11 0.027(2) 0.027(2) 0.031(3) -0.0002(16) 0.0066(19) 0.0056(18)
    C12 0.025(2) 0.028(2) 0.038(3) -0.0060(16) -0.001(2) 0.0034(19)
    C13 0.030(2) 0.026(2) 0.044(3) -0.0048(17) 0.014(2) 0.001(2)
    C14 0.043(3) 0.036(2) 0.033(3) 0.009(2) 0.004(2) 0.004(2)
    C15 0.069(4) 0.057(3) 0.025(3) 0.030(3) -0.004(3) 0.000(2)
    C16 0.049(3) 0.039(3) 0.025(3) 0.015(2) 0.000(2) 0.000(2)
    C17 0.065(4) 0.051(3) 0.043(4) 0.028(3) 0.008(3) 0.008(3)
    C18 0.066(4) 0.028(2) 0.031(3) 0.017(2) -0.017(3) -0.008(2)
    C19 0.110(6) 0.031(3) 0.026(3) -0.001(3) 0.001(3) 0.001(2)
    C20 0.077(4) 0.035(3) 0.070(5) 0.024(3) -0.041(4) -0.014(3)
_geom_special_details
;
Bond distances, angles <i>etc</i>. have been calculated using the rounded
fractional coordinates. All su's are estimated from the variances of the
(full) variance-covariance matrix. The cell e.s.d.'s are taken into account in
the estimation of distances, angles and torsion angles
;
loop_
    _geom_bond_atom_site_label_1
    _geom_bond_atom_site_label_2
    _geom_bond_site_symmetry_1
    _geom_bond_site_symmetry_2
    _geom_bond_distance
    _geom_bond_publ_flag
    Br21 C21 . . 1.912(5) no
    Br41 C41 . . 1.902(5) no
    Br1 C1 . . 1.907(6) no
    O21 C24 . . 1.357(5) no
    O22 C28 . . 1.235(6) no
    O21 H21 . . 0.8400 no
    O41 C44 . . 1.352(6) no
    O42 C48 . . 1.230(5) no
    O41 H41 . . 0.8400 no
    O1 C4 . . 1.357(7) no
    O2 C8 . . 1.224(6) no
    O1 H1 . . 0.8400 no
    N21 C27 . . 1.283(6) no
    N21 N22 . . 1.387(5) no
    N22 C28 . . 1.357(6) no
    N22 H22A . . 0.88(2) no
    N41 N42 . . 1.391(5) no
    N41 C47 . . 1.282(6) no
    N42 C48 . . 1.364(5) no
    N42 H42A . . 0.882(18) no
    N1 N2 . . 1.383(5) no
    N1 C7 . . 1.284(7) no
    N2 C8 . . 1.357(6) no
    N2 H2A . . 0.88(2) no
    C21 C26 . . 1.389(7) no
    C21 C22 . . 1.379(7) no
    C22 C23 . . 1.414(6) no
    C23 C27 . . 1.456(7) no
    C23 C24 . . 1.410(7) no
    C24 C25 . . 1.390(7) no
    C25 C26 . . 1.386(7) no
    C28 C29 . . 1.536(6) no
    C29 C30 . . 1.530(7) no
    C29 C31 . . 1.532(6) no
    C31 C36 . . 1.384(7) no
    C31 C32 . . 1.382(7) no
    C32 C33 . . 1.390(7) no
    C33 C34 . . 1.395(7) no
    C34 C37 . . 1.507(6) no
    C34 C35 . . 1.381(7) no
    C35 C36 . . 1.400(7) no
    C37 C38A . . 1.585(9) no
    C37 C38B . . 1.532(10) no
    C38A C40A . . 1.505(14) no
    C38A C39A . . 1.525(11) no
    C38B C39B . . 1.538(13) no
    C38B C40B . . 1.538(12) no
    C22 H22 . . 0.9500 no
    C25 H25 . . 0.9500 no
    C26 H26 . . 0.9500 no
    C27 H27 . . 0.9500 no
    C29 H29 . . 1.0000 no
    C30 H30C . . 0.9800 no
    C30 H30A . . 0.9800 no
    C30 H30B . . 0.9800 no
    C32 H32 . . 0.9500 no
    C33 H33 . . 0.9500 no
    C35 H35 . . 0.9500 no
    C36 H36 . . 0.9500 no
    C37 H37C . . 0.9900 no
    C37 H37D . . 0.9900 no
    C37 H37B . . 0.9900 no
    C37 H37A . . 0.9900 no
    C38A H38A . . 1.0000 no
    C38B H38B . . 1.0000 no
    C39A H39C . . 0.9800 no
    C39A H39B . . 0.9800 no
    C39A H39A . . 0.9800 no
    C39B H39F . . 0.9800 no
    C39B H39D . . 0.9800 no
    C39B H39E . . 0.9800 no
    C40A H40B . . 0.9800 no
    C40A H40A . . 0.9800 no
    C40A H40C . . 0.9800 no
    C40B H40D . . 0.9800 no
    C40B H40F . . 0.9800 no
    C40B H40E . . 0.9800 no
    C41 C42 . . 1.380(7) no
    C41 C46 . . 1.388(7) no
    C42 C43 . . 1.405(6) no
    C43 C44 . . 1.413(7) no
    C43 C47 . . 1.464(7) no
    C44 C45 . . 1.392(7) no
    C45 C46 . . 1.385(7) no
    C48 C49 . . 1.524(5) no
    C49 C51 . . 1.543(6) no
    C49 C50 . . 1.531(6) no
    C51 C52 . . 1.388(6) no
    C51 C56 . . 1.392(7) no
    C52 C53 . . 1.401(7) no
    C53 C54 . . 1.392(7) no
    C54 C57 . . 1.509(7) no
    C54 C55 . . 1.394(7) no
    C55 C56 . . 1.390(7) no
    C57 C58B . . 1.616(12) no
    C57 C58A . . 1.492(12) no
    C58A C59A . . 1.469(16) no
    C58A C60A . . 1.504(15) no
    C58B C60B . . 1.543(13) no
    C58B C59B . . 1.537(12) no
    C42 H42 . . 0.9500 no
    C45 H45 . . 0.9500 no
    C46 H46 . . 0.9500 no
    C47 H47 . . 0.9500 no
    C49 H49 . . 1.0000 no
    C50 H50C . . 0.9800 no
    C50 H50A . . 0.9800 no
    C50 H50B . . 0.9800 no
    C52 H52 . . 0.9500 no
    C53 H53 . . 0.9500 no
    C55 H55 . . 0.9500 no
    C56 H56 . . 0.9500 no
    C57 H57A . . 0.9900 no
    C57 H57D . . 0.9900 no
    C57 H57B . . 0.9900 no
    C57 H57C . . 0.9900 no
    C58A H58A . . 1.0000 no
    C58B H58B . . 1.0000 no
    C59A H59A . . 0.9800 no
    C59A H59C . . 0.9800 no
    C59A H59B . . 0.9800 no
    C59B H59D . . 0.9800 no
    C59B H59E . . 0.9800 no
    C59B H59F . . 0.9800 no
    C60A H60C . . 0.9800 no
    C60A H60B . . 0.9800 no
    C60A H60A . . 0.9800 no
    C60B H60F . . 0.9800 no
    C60B H60D . . 0.9800 no
    C60B H60E . . 0.9800 no
    C1 C6 . . 1.387(10) no
    C1 C2 . . 1.386(9) no
    C2 C3 . . 1.412(7) no
    C3 C7 . . 1.457(7) no
    C3 C4 . . 1.414(8) no
    C4 C5 . . 1.390(7) no
    C5 C6 . . 1.385(9) no
    C8 C9 . . 1.530(6) no
    C9 C11 . . 1.539(6) no
    C9 C10 . . 1.538(7) no
    C11 C12 . . 1.393(6) no
    C11 C16 . . 1.388(7) no
    C12 C13 . . 1.407(7) no
    C13 C14 . . 1.395(7) no
    C14 C17 . . 1.517(8) no
    C14 C15 . . 1.399(7) no
    C15 C16 . . 1.389(8) no
    C17 C18 . . 1.582(8) no
    C18 C20 . . 1.522(8) no
    C18 C19 . . 1.529(7) no
    C2 H2 . . 0.9500 no
    C5 H5 . . 0.9500 no
    C6 H6 . . 0.9500 no
    C7 H7 . . 0.9500 no
    C9 H9 . . 1.0000 no
    C10 H10A . . 0.9800 no
    C10 H10B . . 0.9800 no
    C10 H10C . . 0.9800 no
    C12 H12 . . 0.9500 no
    C13 H13 . . 0.9500 no
    C15 H15 . . 0.9500 no
    C16 H16 . . 0.9500 no
    C17 H17A . . 0.9900 no
    C17 H17B . . 0.9900 no
    C18 H18 . . 1.0000 no
    C19 H19A . . 0.9800 no
    C19 H19B . . 0.9800 no
    C19 H19C . . 0.9800 no
    C20 H20A . . 0.9800 no
    C20 H20B . . 0.9800 no
    C20 H20C . . 0.9800 no
loop_
    _geom_angle_atom_site_label_1
    _geom_angle_atom_site_label_2
    _geom_angle_atom_site_label_3
    _geom_angle_site_symmetry_1
    _geom_angle_site_symmetry_2
    _geom_angle_site_symmetry_3
    _geom_angle
    _geom_angle_publ_flag
    C24 O21 H21 . . . 110.00 no
    C44 O41 H41 . . . 109.00 no
    C4 O1 H1 . . . 110.00 no
    N22 N21 C27 . . . 117.0(4) no
    N21 N22 C28 . . . 118.8(4) no
    N21 N22 H22A . . . 121(3) no
    C28 N22 H22A . . . 120(3) no
    N42 N41 C47 . . . 116.0(4) no
    N41 N42 C48 . . . 118.3(4) no
    C48 N42 H42A . . . 122(3) no
    N41 N42 H42A . . . 118(3) no
    N2 N1 C7 . . . 116.5(4) no
    N1 N2 C8 . . . 118.9(4) no
    C8 N2 H2A . . . 120(3) no
    N1 N2 H2A . . . 120(3) no
    Br21 C21 C22 . . . 119.5(4) no
    C22 C21 C26 . . . 121.2(4) no
    Br21 C21 C26 . . . 119.3(3) no
    C21 C22 C23 . . . 119.9(4) no
    C24 C23 C27 . . . 122.3(4) no
    C22 C23 C24 . . . 118.8(4) no
    C22 C23 C27 . . . 118.9(4) no
    O21 C24 C25 . . . 118.2(4) no
    O21 C24 C23 . . . 122.0(4) no
    C23 C24 C25 . . . 119.8(4) no
    C24 C25 C26 . . . 121.0(5) no
    C21 C26 C25 . . . 119.3(4) no
    N21 C27 C23 . . . 119.9(4) no
    N22 C28 C29 . . . 114.8(4) no
    O22 C28 C29 . . . 122.5(4) no
    O22 C28 N22 . . . 122.5(4) no
    C30 C29 C31 . . . 114.2(4) no
    C28 C29 C30 . . . 108.8(4) no
    C28 C29 C31 . . . 107.2(4) no
    C29 C31 C36 . . . 123.4(4) no
    C29 C31 C32 . . . 118.7(4) no
    C32 C31 C36 . . . 117.9(4) no
    C31 C32 C33 . . . 121.2(4) no
    C32 C33 C34 . . . 121.5(5) no
    C33 C34 C35 . . . 116.9(4) no
    C35 C34 C37 . . . 123.2(4) no
    C33 C34 C37 . . . 119.9(4) no
    C34 C35 C36 . . . 121.8(4) no
    C31 C36 C35 . . . 120.7(5) no
    C34 C37 C38B . . . 115.8(5) no
    C34 C37 C38A . . . 113.5(5) no
    C37 C38A C39A . . . 107.2(6) no
    C37 C38A C40A . . . 114.3(6) no
    C39A C38A C40A . . . 111.6(8) no
    C39B C38B C40B . . . 110.2(7) no
    C37 C38B C40B . . . 107.8(7) no
    C37 C38B C39B . . . 114.1(7) no
    C23 C22 H22 . . . 120.00 no
    C21 C22 H22 . . . 120.00 no
    C24 C25 H25 . . . 119.00 no
    C26 C25 H25 . . . 120.00 no
    C21 C26 H26 . . . 120.00 no
    C25 C26 H26 . . . 120.00 no
    C23 C27 H27 . . . 120.00 no
    N21 C27 H27 . . . 120.00 no
    C30 C29 H29 . . . 109.00 no
    C28 C29 H29 . . . 109.00 no
    C31 C29 H29 . . . 109.00 no
    H30B C30 H30C . . . 109.00 no
    C29 C30 H30B . . . 109.00 no
    C29 C30 H30A . . . 109.00 no
    H30A C30 H30C . . . 109.00 no
    H30A C30 H30B . . . 109.00 no
    C29 C30 H30C . . . 109.00 no
    C33 C32 H32 . . . 119.00 no
    C31 C32 H32 . . . 119.00 no
    C34 C33 H33 . . . 119.00 no
    C32 C33 H33 . . . 119.00 no
    C36 C35 H35 . . . 119.00 no
    C34 C35 H35 . . . 119.00 no
    C35 C36 H36 . . . 120.00 no
    C31 C36 H36 . . . 120.00 no
    C34 C37 H37C . . . 108.00 no
    C38A C37 H37A . . . 109.00 no
    H37A C37 H37B . . . 108.00 no
    C38B C37 H37D . . . 108.00 no
    C38A C37 H37B . . . 109.00 no
    C38B C37 H37C . . . 109.00 no
    C34 C37 H37D . . . 108.00 no
    H37C C37 H37D . . . 107.00 no
    C34 C37 H37A . . . 109.00 no
    C34 C37 H37B . . . 109.00 no
    C39A C38A H38A . . . 108.00 no
    C40A C38A H38A . . . 108.00 no
    C37 C38A H38A . . . 108.00 no
    C40B C38B H38B . . . 108.00 no
    C39B C38B H38B . . . 108.00 no
    C37 C38B H38B . . . 108.00 no
    H39A C39A H39C . . . 110.00 no
    C38A C39A H39C . . . 109.00 no
    H39A C39A H39B . . . 109.00 no
    C38A C39A H39B . . . 110.00 no
    H39B C39A H39C . . . 109.00 no
    C38A C39A H39A . . . 109.00 no
    C38B C39B H39F . . . 109.00 no
    C38B C39B H39D . . . 109.00 no
    C38B C39B H39E . . . 109.00 no
    H39D C39B H39F . . . 109.00 no
    H39D C39B H39E . . . 109.00 no
    H39E C39B H39F . . . 110.00 no
    H40A C40A H40B . . . 110.00 no
    H40A C40A H40C . . . 110.00 no
    C38A C40A H40B . . . 109.00 no
    C38A C40A H40A . . . 110.00 no
    C38A C40A H40C . . . 110.00 no
    H40B C40A H40C . . . 109.00 no
    H40D C40B H40E . . . 110.00 no
    H40D C40B H40F . . . 109.00 no
    C38B C40B H40D . . . 109.00 no
    C38B C40B H40F . . . 110.00 no
    C38B C40B H40E . . . 109.00 no
    H40E C40B H40F . . . 109.00 no
    Br41 C41 C42 . . . 120.3(4) no
    C42 C41 C46 . . . 121.0(4) no
    Br41 C41 C46 . . . 118.7(4) no
    C41 C42 C43 . . . 120.2(5) no
    C42 C43 C47 . . . 119.1(4) no
    C44 C43 C47 . . . 122.1(4) no
    C42 C43 C44 . . . 118.8(4) no
    C43 C44 C45 . . . 119.6(4) no
    O41 C44 C45 . . . 118.3(4) no
    O41 C44 C43 . . . 122.1(4) no
    C44 C45 C46 . . . 120.9(5) no
    C41 C46 C45 . . . 119.4(4) no
    N41 C47 C43 . . . 119.3(4) no
    O42 C48 C49 . . . 123.4(4) no
    O42 C48 N42 . . . 122.1(4) no
    N42 C48 C49 . . . 114.5(4) no
    C50 C49 C51 . . . 114.3(4) no
    C48 C49 C50 . . . 108.9(4) no
    C48 C49 C51 . . . 106.2(3) no
    C49 C51 C52 . . . 122.5(4) no
    C49 C51 C56 . . . 119.0(4) no
    C52 C51 C56 . . . 118.5(4) no
    C51 C52 C53 . . . 120.5(5) no
    C52 C53 C54 . . . 121.6(4) no
    C53 C54 C57 . . . 122.1(4) no
    C55 C54 C57 . . . 121.0(5) no
    C53 C54 C55 . . . 116.9(4) no
    C54 C55 C56 . . . 122.1(5) no
    C51 C56 C55 . . . 120.4(4) no
    C54 C57 C58A . . . 118.9(5) no
    C54 C57 C58B . . . 109.8(5) no
    C57 C58A C59A . . . 112.2(8) no
    C59A C58A C60A . . . 117.7(10) no
    C57 C58A C60A . . . 107.6(8) no
    C59B C58B C60B . . . 109.6(7) no
    C57 C58B C60B . . . 110.4(7) no
    C57 C58B C59B . . . 118.4(7) no
    C41 C42 H42 . . . 120.00 no
    C43 C42 H42 . . . 120.00 no
    C46 C45 H45 . . . 120.00 no
    C44 C45 H45 . . . 120.00 no
    C45 C46 H46 . . . 120.00 no
    C41 C46 H46 . . . 120.00 no
    C43 C47 H47 . . . 120.00 no
    N41 C47 H47 . . . 120.00 no
    C48 C49 H49 . . . 109.00 no
    C51 C49 H49 . . . 109.00 no
    C50 C49 H49 . . . 109.00 no
    C49 C50 H50A . . . 109.00 no
    H50A C50 H50B . . . 109.00 no
    C49 C50 H50B . . . 110.00 no
    C49 C50 H50C . . . 109.00 no
    H50A C50 H50C . . . 110.00 no
    H50B C50 H50C . . . 109.00 no
    C53 C52 H52 . . . 120.00 no
    C51 C52 H52 . . . 120.00 no
    C54 C53 H53 . . . 119.00 no
    C52 C53 H53 . . . 119.00 no
    C54 C55 H55 . . . 119.00 no
    C56 C55 H55 . . . 119.00 no
    C55 C56 H56 . . . 120.00 no
    C51 C56 H56 . . . 120.00 no
    C54 C57 H57D . . . 111.00 no
    C58B C57 H57C . . . 111.00 no
    C54 C57 H57C . . . 110.00 no
    C58A C57 H57B . . . 108.00 no
    C54 C57 H57A . . . 108.00 no
    C54 C57 H57B . . . 108.00 no
    H57A C57 H57B . . . 107.00 no
    C58B C57 H57D . . . 107.00 no
    H57C C57 H57D . . . 108.00 no
    C58A C57 H57A . . . 108.00 no
    C59A C58A H58A . . . 106.00 no
    C57 C58A H58A . . . 106.00 no
    C60A C58A H58A . . . 106.00 no
    C60B C58B H58B . . . 106.00 no
    C59B C58B H58B . . . 106.00 no
    C57 C58B H58B . . . 106.00 no
    H59A C59A H59B . . . 109.00 no
    C58A C59A H59C . . . 109.00 no
    H59A C59A H59C . . . 109.00 no
    C58A C59A H59A . . . 110.00 no
    H59B C59A H59C . . . 110.00 no
    C58A C59A H59B . . . 109.00 no
    H59D C59B H59E . . . 109.00 no
    C58B C59B H59D . . . 109.00 no
    H59D C59B H59F . . . 109.00 no
    C58B C59B H59F . . . 109.00 no
    H59E C59B H59F . . . 109.00 no
    C58B C59B H59E . . . 110.00 no
    C58A C60A H60C . . . 109.00 no
    H60A C60A H60B . . . 109.00 no
    C58A C60A H60B . . . 109.00 no
    H60B C60A H60C . . . 110.00 no
    H60A C60A H60C . . . 109.00 no
    C58A C60A H60A . . . 109.00 no
    C58B C60B H60E . . . 109.00 no
    C58B C60B H60F . . . 109.00 no
    C58B C60B H60D . . . 109.00 no
    H60D C60B H60F . . . 110.00 no
    H60E C60B H60F . . . 110.00 no
    H60D C60B H60E . . . 110.00 no
    Br1 C1 C2 . . . 119.7(5) no
    Br1 C1 C6 . . . 119.6(4) no
    C2 C1 C6 . . . 120.7(5) no
    C1 C2 C3 . . . 119.9(6) no
    C4 C3 C7 . . . 122.4(5) no
    C2 C3 C4 . . . 119.0(5) no
    C2 C3 C7 . . . 118.6(5) no
    O1 C4 C3 . . . 121.6(4) no
    O1 C4 C5 . . . 118.9(5) no
    C3 C4 C5 . . . 119.5(5) no
    C4 C5 C6 . . . 121.0(6) no
    C1 C6 C5 . . . 119.8(6) no
    N1 C7 C3 . . . 120.1(5) no
    O2 C8 C9 . . . 122.9(4) no
    O2 C8 N2 . . . 122.1(4) no
    N2 C8 C9 . . . 114.9(4) no
    C8 C9 C10 . . . 109.0(4) no
    C8 C9 C11 . . . 106.6(4) no
    C10 C9 C11 . . . 114.9(4) no
    C12 C11 C16 . . . 118.5(4) no
    C9 C11 C16 . . . 118.8(4) no
    C9 C11 C12 . . . 122.6(4) no
    C11 C12 C13 . . . 120.8(4) no
    C12 C13 C14 . . . 120.9(4) no
    C13 C14 C15 . . . 117.1(5) no
    C13 C14 C17 . . . 121.5(4) no
    C15 C14 C17 . . . 121.4(5) no
    C14 C15 C16 . . . 122.2(5) no
    C11 C16 C15 . . . 120.4(5) no
    C14 C17 C18 . . . 113.9(5) no
    C17 C18 C19 . . . 110.6(4) no
    C17 C18 C20 . . . 109.3(5) no
    C19 C18 C20 . . . 111.1(5) no
    C1 C2 H2 . . . 120.00 no
    C3 C2 H2 . . . 120.00 no
    C4 C5 H5 . . . 120.00 no
    C6 C5 H5 . . . 119.00 no
    C1 C6 H6 . . . 120.00 no
    C5 C6 H6 . . . 120.00 no
    N1 C7 H7 . . . 120.00 no
    C3 C7 H7 . . . 120.00 no
    C8 C9 H9 . . . 109.00 no
    C10 C9 H9 . . . 109.00 no
    C11 C9 H9 . . . 109.00 no
    C9 C10 H10A . . . 109.00 no
    C9 C10 H10B . . . 109.00 no
    C9 C10 H10C . . . 109.00 no
    H10A C10 H10B . . . 110.00 no
    H10A C10 H10C . . . 109.00 no
    H10B C10 H10C . . . 109.00 no
    C11 C12 H12 . . . 120.00 no
    C13 C12 H12 . . . 120.00 no
    C12 C13 H13 . . . 120.00 no
    C14 C13 H13 . . . 120.00 no
    C14 C15 H15 . . . 119.00 no
    C16 C15 H15 . . . 119.00 no
    C11 C16 H16 . . . 120.00 no
    C15 C16 H16 . . . 120.00 no
    C14 C17 H17A . . . 109.00 no
    C14 C17 H17B . . . 109.00 no
    C18 C17 H17A . . . 109.00 no
    C18 C17 H17B . . . 109.00 no
    H17A C17 H17B . . . 108.00 no
    C17 C18 H18 . . . 109.00 no
    C19 C18 H18 . . . 109.00 no
    C20 C18 H18 . . . 109.00 no
    C18 C19 H19A . . . 110.00 no
    C18 C19 H19B . . . 109.00 no
    C18 C19 H19C . . . 109.00 no
    H19A C19 H19B . . . 109.00 no
    H19A C19 H19C . . . 110.00 no
    H19B C19 H19C . . . 109.00 no
    C18 C20 H20A . . . 109.00 no
    C18 C20 H20B . . . 110.00 no
    C18 C20 H20C . . . 110.00 no
    H20A C20 H20B . . . 109.00 no
    H20A C20 H20C . . . 109.00 no
    H20B C20 H20C . . . 109.00 no
loop_
    _geom_torsion_atom_site_label_1
    _geom_torsion_atom_site_label_2
    _geom_torsion_atom_site_label_3
    _geom_torsion_atom_site_label_4
    _geom_torsion_site_symmetry_1
    _geom_torsion_site_symmetry_2
    _geom_torsion_site_symmetry_3
    _geom_torsion_site_symmetry_4
    _geom_torsion
    _geom_torsion_publ_flag
    C27 N21 N22 C28 . . . . 165.3(4) no
    N22 N21 C27 C23 . . . . 178.3(4) no
    N21 N22 C28 O22 . . . . -4.0(6) no
    N21 N22 C28 C29 . . . . 171.9(3) no
    N42 N41 C47 C43 . . . . 176.6(4) no
    C47 N41 N42 C48 . . . . 166.6(4) no
    N41 N42 C48 O42 . . . . -9.2(5) no
    N41 N42 C48 C49 . . . . 169.7(3) no
    N2 N1 C7 C3 . . . . 177.7(4) no
    C7 N1 N2 C8 . . . . 164.5(4) no
    N1 N2 C8 C9 . . . . 172.0(4) no
    N1 N2 C8 O2 . . . . -5.8(6) no
    C26 C21 C22 C23 . . . . -1.6(7) no
    Br21 C21 C22 C23 . . . . 178.3(4) no
    C22 C21 C26 C25 . . . . 1.1(7) no
    Br21 C21 C26 C25 . . . . -178.8(4) no
    C21 C22 C23 C27 . . . . -179.8(4) no
    C21 C22 C23 C24 . . . . 0.0(7) no
    C22 C23 C24 O21 . . . . -178.7(4) no
    C27 C23 C24 O21 . . . . 1.1(7) no
    C22 C23 C24 C25 . . . . 2.1(7) no
    C24 C23 C27 N21 . . . . -7.4(7) no
    C27 C23 C24 C25 . . . . -178.1(4) no
    C22 C23 C27 N21 . . . . 172.4(4) no
    C23 C24 C25 C26 . . . . -2.6(7) no
    O21 C24 C25 C26 . . . . 178.2(4) no
    C24 C25 C26 C21 . . . . 1.0(7) no
    N22 C28 C29 C31 . . . . -96.7(4) no
    O22 C28 C29 C30 . . . . -44.8(5) no
    N22 C28 C29 C30 . . . . 139.3(4) no
    O22 C28 C29 C31 . . . . 79.2(5) no
    C28 C29 C31 C36 . . . . -106.0(5) no
    C30 C29 C31 C32 . . . . -167.2(4) no
    C30 C29 C31 C36 . . . . 14.6(7) no
    C28 C29 C31 C32 . . . . 72.2(5) no
    C32 C31 C36 C35 . . . . 0.3(7) no
    C29 C31 C36 C35 . . . . 178.6(5) no
    C29 C31 C32 C33 . . . . -177.5(5) no
    C36 C31 C32 C33 . . . . 0.8(7) no
    C31 C32 C33 C34 . . . . -1.0(8) no
    C32 C33 C34 C35 . . . . -0.1(7) no
    C32 C33 C34 C37 . . . . -179.2(5) no
    C35 C34 C37 C38B . . . . -121.8(6) no
    C33 C34 C35 C36 . . . . 1.2(8) no
    C33 C34 C37 C38B . . . . 57.3(7) no
    C37 C34 C35 C36 . . . . -179.7(5) no
    C34 C35 C36 C31 . . . . -1.4(8) no
    C34 C37 C38B C40B . . . . 63.1(7) no
    C34 C37 C38B C39B . . . . -174.2(6) no
    C42 C41 C46 C45 . . . . 0.9(8) no
    Br41 C41 C42 C43 . . . . 178.1(4) no
    C46 C41 C42 C43 . . . . -0.8(7) no
    Br41 C41 C46 C45 . . . . -178.1(4) no
    C41 C42 C43 C47 . . . . 177.7(4) no
    C41 C42 C43 C44 . . . . -0.3(7) no
    C42 C43 C44 O41 . . . . -178.6(4) no
    C42 C43 C44 C45 . . . . 1.3(7) no
    C47 C43 C44 O41 . . . . 3.5(7) no
    C44 C43 C47 N41 . . . . -9.6(7) no
    C47 C43 C44 C45 . . . . -176.6(5) no
    C42 C43 C47 N41 . . . . 172.5(4) no
    C43 C44 C45 C46 . . . . -1.3(8) no
    O41 C44 C45 C46 . . . . 178.6(5) no
    C44 C45 C46 C41 . . . . 0.2(8) no
    N42 C48 C49 C51 . . . . -99.8(4) no
    O42 C48 C49 C50 . . . . -44.4(5) no
    N42 C48 C49 C50 . . . . 136.7(4) no
    O42 C48 C49 C51 . . . . 79.1(5) no
    C48 C49 C51 C52 . . . . -113.5(5) no
    C48 C49 C51 C56 . . . . 64.9(5) no
    C50 C49 C51 C56 . . . . -175.0(4) no
    C50 C49 C51 C52 . . . . 6.6(6) no
    C52 C51 C56 C55 . . . . 1.5(7) no
    C49 C51 C56 C55 . . . . -177.0(4) no
    C49 C51 C52 C53 . . . . 178.5(4) no
    C56 C51 C52 C53 . . . . 0.1(7) no
    C51 C52 C53 C54 . . . . -2.0(8) no
    C52 C53 C54 C55 . . . . 2.3(7) no
    C52 C53 C54 C57 . . . . -178.6(5) no
    C53 C54 C55 C56 . . . . -0.7(7) no
    C57 C54 C55 C56 . . . . -179.8(5) no
    C53 C54 C57 C58B . . . . -104.0(6) no
    C55 C54 C57 C58B . . . . 75.1(6) no
    C54 C55 C56 C51 . . . . -1.2(8) no
    C54 C57 C58B C59B . . . . 56.4(8) no
    C54 C57 C58B C60B . . . . -176.2(6) no
    C2 C1 C6 C5 . . . . 2.0(10) no
    Br1 C1 C6 C5 . . . . -175.7(5) no
    Br1 C1 C2 C3 . . . . 176.2(4) no
    C6 C1 C2 C3 . . . . -1.5(9) no
    C1 C2 C3 C4 . . . . -0.9(9) no
    C1 C2 C3 C7 . . . . 178.9(5) no
    C2 C3 C4 O1 . . . . -177.4(5) no
    C2 C3 C4 C5 . . . . 2.7(8) no
    C4 C3 C7 N1 . . . . -10.5(8) no
    C7 C3 C4 O1 . . . . 2.8(8) no
    C7 C3 C4 C5 . . . . -177.0(5) no
    C2 C3 C7 N1 . . . . 169.8(5) no
    O1 C4 C5 C6 . . . . 177.9(6) no
    C3 C4 C5 C6 . . . . -2.3(9) no
    C4 C5 C6 C1 . . . . -0.1(10) no
    O2 C8 C9 C10 . . . . -41.6(6) no
    O2 C8 C9 C11 . . . . 82.8(5) no
    N2 C8 C9 C10 . . . . 140.6(4) no
    N2 C8 C9 C11 . . . . -95.0(5) no
    C8 C9 C11 C12 . . . . -104.7(5) no
    C8 C9 C11 C16 . . . . 72.0(5) no
    C10 C9 C11 C12 . . . . 16.0(7) no
    C10 C9 C11 C16 . . . . -167.3(4) no
    C9 C11 C12 C13 . . . . 176.0(4) no
    C16 C11 C12 C13 . . . . -0.6(7) no
    C9 C11 C16 C15 . . . . -174.9(5) no
    C12 C11 C16 C15 . . . . 1.9(7) no
    C11 C12 C13 C14 . . . . -2.5(7) no
    C12 C13 C14 C15 . . . . 4.2(7) no
    C12 C13 C14 C17 . . . . -178.2(5) no
    C13 C14 C15 C16 . . . . -2.9(8) no
    C17 C14 C15 C16 . . . . 179.5(5) no
    C13 C14 C17 C18 . . . . -79.1(6) no
    C15 C14 C17 C18 . . . . 98.4(6) no
    C14 C15 C16 C11 . . . . -0.1(8) no
    C14 C17 C18 C19 . . . . -59.9(6) no
    C14 C17 C18 C20 . . . . 177.5(5) no
loop_
    _geom_hbond_atom_site_label_D
    _geom_hbond_atom_site_label_H
    _geom_hbond_atom_site_label_A
    _geom_hbond_site_symmetry_A
    _geom_hbond_distance_DH
    _geom_hbond_distance_HA
    _geom_hbond_distance_DA
    _geom_hbond_angle_DHA
    _geom_hbond_publ_flag
    O1 H1 N1 . 0.84 1.90 2.626(5) 143 yes
    N2 H2A O2 4_555 0.88(2) 1.98(2) 2.804(5) 156(4) yes
    O21 H21 N21 . 0.84 1.89 2.616(5) 144 yes
    N22 H22A O22 4_555 0.88(2) 1.98(2) 2.803(5) 155(4) yes
    O41 H41 N41 . 0.84 1.87 2.610(5) 146 yes
    N42 H42A O42 4_555 0.88(2) 1.980(10)
                                       2.813(5) 158(4) yes
    C27 H27 O22 4_555 0.95 2.55 3.218(6) 128 yes
    C55 H55 O41 4_555 0.95 2.55 3.357(6) 142 yes
    C10 H10A Cg4 1_555 0.98 2.78 3.734(6) 164 yes
    C30 H30B Cg6 1_455 0.98 2.72 3.674(6) 163 yes
    C50 H50A Cg2 1_555 0.98 2.78 3.733(5) 163 yes
    C59A H59C Cg3 4_555 0.98 2.94 3.824(12) 151 yes
_iucr_refine_instructions_details
;
TITL SS-78
CELL  0.71075  16.5980  35.4550   9.8210   90.000   90.718   90.000
ZERR    12.00   0.0080   0.0180   0.0050    0.000    0.005    0.000
LATT   1
SYMM  - X, 1/2 + Y, 1/2 - Z
SFAC  C    H    BR   N    O
UNIT  240  276  12   24   24
MERG   2
OMIT    -3.00  53.00
OMIT     3  12   7
OMIT    -6  16   8
SHEL 7 0.77
EQIV $1 x, -y+1/2, z+1/2
htab  N2    O2_$1
htab  O1    N1
htab  N22    O22_$1
htab  O21    N21
htab  N42    O42_$1
htab  O41    N41
dfix 1.53 c38a c39a c38b c39b c58a c59a c58b c59b
sadi c37 c38a c37 c38b c57 c58a c57 c58b
SIMU 0.01  c37 c38a > c40a, c38b > c40b, c57 c58a > c60a, c58b > c60b
DELU 0.01  c37 c38a > c40a, c38b > c40b, c57 c58a > c60a, c58b > c60b
dfix 0.88 0.0001 n2 H2a  n22 h22a n42 h42a
DFIX     2.000   0.020 C58A H57D
FMAP   2
PLAN   10
ACTA    53.00
BOND   $H
CONF
L.S.  15
TEMP  -173.00
WGHT    0.101900   11.003700
EXTI    0.002587
FVAR       2.11185   0.48449   0.42010   0.55039
MOLE    1
C1    1    0.776964    0.402544    0.573989    11.00000    0.06036    0.03827 =
         0.05785    0.01635   -0.02886   -0.01604
C2    1    0.717040    0.375978    0.593813    11.00000    0.06750    0.03976 =
         0.03588    0.01076   -0.01902   -0.02376
AFIX  43
H2    2    0.676796    0.380239    0.660007    11.00000   -1.20000
AFIX   0
C3    1    0.715812    0.342560    0.515562    11.00000    0.04302    0.03223 =
         0.04006    0.01002   -0.01862   -0.00828
C4    1    0.775743    0.337069    0.416487    11.00000    0.03002    0.02978 =
         0.08154    0.01249   -0.01033    0.00665
C5    1    0.836340    0.363782    0.402121    11.00000    0.03031    0.03438 =
         0.12850    0.01438   -0.00196    0.00131
AFIX  43
H5    2    0.877714    0.359652    0.337835    11.00000   -1.20000
AFIX   0
C6    1    0.837314    0.396315    0.480079    11.00000    0.04068    0.03760 =
         0.12192    0.02661   -0.02329   -0.01141
AFIX  43
H6    2    0.879153    0.414314    0.469324    11.00000   -1.20000
AFIX   0
C7    1    0.652807    0.314889    0.540551    11.00000    0.04683    0.03834 =
         0.03911    0.01027   -0.00887   -0.01246
AFIX  43
H7    2    0.619163    0.317484    0.617534    11.00000   -1.20000
AFIX   0
C8    1    0.557139    0.236646    0.395846    11.00000    0.02661    0.02388 =
         0.02591    0.00231   -0.00507    0.00126
C9    1    0.500463    0.205931    0.447601    11.00000    0.03075    0.02720 =
         0.02781    0.00282    0.00522    0.00143
AFIX  13
H9    2    0.475481    0.214780    0.534048    11.00000   -1.20000
AFIX   0
C10   1    0.433372    0.199311    0.340924    11.00000    0.02491    0.03368 =
         0.04081   -0.00459   -0.00097   -0.00073
AFIX  33
H10A  2    0.396764    0.179678    0.373411    11.00000   -1.50000
H10B  2    0.457318    0.191260    0.254973    11.00000   -1.50000
H10C  2    0.403267    0.222776    0.326387    11.00000   -1.50000
AFIX   0
C11   1    0.553323    0.171236    0.478992    11.00000    0.02706    0.02690 =
         0.03051    0.00558    0.00664   -0.00017
C12   1    0.554945    0.139654    0.394803    11.00000    0.02487    0.02790 =
         0.03799    0.00336   -0.00057   -0.00602
AFIX  43
H12   2    0.520005    0.138455    0.317566    11.00000   -1.20000
AFIX   0
C13   1    0.607699    0.109500    0.422738    11.00000    0.03011    0.02616 =
         0.04425    0.00111    0.01369   -0.00482
AFIX  43
H13   2    0.606397    0.087756    0.366231    11.00000   -1.20000
AFIX   0
C14   1    0.661852    0.111097    0.532208    11.00000    0.04269    0.03630 =
         0.03306    0.00407    0.00443    0.00850
C15   1    0.657518    0.142644    0.617301    11.00000    0.06866    0.05709 =
         0.02512   -0.00022   -0.00380    0.03033
AFIX  43
H15   2    0.692028    0.143920    0.695069    11.00000   -1.20000
AFIX   0
C16   1    0.604434    0.172168    0.591872    11.00000    0.04907    0.03865 =
         0.02535   -0.00028    0.00012    0.01490
AFIX  43
H16   2    0.603101    0.193122    0.652091    11.00000   -1.20000
AFIX   0
C17   1    0.720801    0.079280    0.561063    11.00000    0.06516    0.05064 =
         0.04279    0.00842    0.00846    0.02768
AFIX  23
H17A  2    0.765684    0.089135    0.618076    11.00000   -1.20000
H17B  2    0.743737    0.070654    0.473860    11.00000   -1.20000
AFIX   0
C18   1    0.682010    0.044296    0.635773    11.00000    0.06561    0.02831 =
         0.03149   -0.00839   -0.01658    0.01741
AFIX  13
H18   2    0.637102    0.034228    0.577487    11.00000   -1.20000
AFIX   0
C19   1    0.647628    0.056174    0.773043    11.00000    0.11043    0.03089 =
         0.02573    0.00138    0.00102   -0.00059
AFIX  33
H19A  2    0.607666    0.076185    0.758856    11.00000   -1.50000
H19B  2    0.691278    0.065521    0.832082    11.00000   -1.50000
H19C  2    0.621910    0.034427    0.816138    11.00000   -1.50000
AFIX   0
C20   1    0.745305    0.013577    0.653666    11.00000    0.07693    0.03454 =
         0.06958   -0.01406   -0.04095    0.02383
AFIX  33
H20A  2    0.721299   -0.008237    0.699091    11.00000   -1.50000
H20B  2    0.790222    0.023239    0.709198    11.00000   -1.50000
H20C  2    0.765152    0.005949    0.564232    11.00000   -1.50000
AFIX   0
BR1   3    0.774540    0.448942    0.671988    11.00000    0.11570    0.04228 =
         0.05340    0.00992   -0.02874   -0.03712
N1    4    0.642680    0.286999    0.458688    11.00000    0.03459    0.02743 =
         0.03395    0.00943   -0.00876   -0.00540
N2    4    0.583626    0.261247    0.492159    11.00000    0.03756    0.02987 =
         0.02539    0.00468   -0.00364   -0.00943
AFIX   2
H2A   2    0.567672    0.258938    0.576865    11.00000   -1.20000
AFIX   0
O1    5    0.775811    0.306207    0.334738    11.00000    0.03500    0.02947 =
         0.10750    0.00438    0.01246    0.00630
AFIX 147
H1    2    0.731638    0.294838    0.341443    11.00000   -1.50000
AFIX   0
O2    5    0.579127    0.238387    0.277540    11.00000    0.03013    0.03118 =
         0.02566    0.00203    0.00220   -0.00056
MOLE    2
C21   1    0.116268    0.400137    0.564798    11.00000    0.03056    0.02594 =
         0.03483   -0.00128   -0.00355   -0.00138
C22   1    0.057856    0.373558    0.591282    11.00000    0.03238    0.02327 =
         0.03094   -0.00371   -0.00348   -0.00056
AFIX  43
H22   2    0.021903    0.377171    0.664651    11.00000   -1.20000
AFIX   0
C23   1    0.051553    0.340932    0.509110    11.00000    0.03219    0.02579 =
         0.02238    0.00015   -0.00025    0.00168
C24   1    0.105824    0.336335    0.400870    11.00000    0.03061    0.02479 =
         0.02629   -0.00027   -0.00778    0.00489
C25   1    0.165624    0.363079    0.379789    11.00000    0.02706    0.03569 =
         0.03644    0.00166   -0.00103    0.00304
AFIX  43
H25   2    0.203417    0.359341    0.309206    11.00000   -1.20000
AFIX   0
C26   1    0.170908    0.395118    0.460250    11.00000    0.03196    0.02909 =
         0.03604    0.00475   -0.00425   -0.00357
AFIX  43
H26   2    0.211432    0.413447    0.444121    11.00000   -1.20000
AFIX   0
C27   1   -0.010748    0.313313    0.538740    11.00000    0.03634    0.02545 =
         0.02712   -0.00198    0.00213   -0.00392
AFIX  43
H27   2   -0.042110    0.315775    0.618506    11.00000   -1.20000
AFIX   0
C28   1   -0.109906    0.235282    0.397586    11.00000    0.02249    0.02173 =
         0.02366   -0.00040    0.00053    0.00240
C29   1   -0.165825    0.204356    0.451994    11.00000    0.02511    0.02721 =
         0.03136   -0.00298    0.00350    0.00024
AFIX  13
H29   2   -0.188442    0.212860    0.540759    11.00000   -1.20000
AFIX   0
C30   1   -0.235168    0.198541    0.350188    11.00000    0.02150    0.03060 =
         0.05096   -0.00717   -0.00090   -0.00332
AFIX  33
H30A  2   -0.265510    0.222106    0.340022    11.00000   -1.50000
H30B  2   -0.270972    0.178688    0.383477    11.00000   -1.50000
H30C  2   -0.213464    0.191103    0.261817    11.00000   -1.50000
AFIX   0
C31   1   -0.113962    0.169195    0.476789    11.00000    0.02357    0.02770 =
         0.03121    0.00263    0.00759   -0.00238
C32   1   -0.060373    0.169058    0.585584    11.00000    0.06170    0.02255 =
         0.03236   -0.00142   -0.01565    0.00069
AFIX  43
H32   2   -0.058140    0.190227    0.644812    11.00000   -1.20000
AFIX   0
C33   1   -0.009695    0.138552    0.610001    11.00000    0.05848    0.02874 =
         0.04230   -0.00169   -0.02295    0.00058
AFIX  43
H33   2    0.027071    0.139463    0.684847    11.00000   -1.20000
AFIX   0
C34   1   -0.011579    0.106622    0.527113    11.00000    0.02839    0.02496 =
         0.03183    0.00168   -0.00301   -0.00772
C35   1   -0.066168    0.106756    0.419886    11.00000    0.03567    0.02783 =
         0.04451   -0.01263   -0.00259   -0.00089
AFIX  43
H35   2   -0.069736    0.085259    0.362380    11.00000   -1.20000
AFIX   0
C36   1   -0.116424    0.137700    0.393538    11.00000    0.03359    0.03244 =
         0.03872   -0.00898   -0.01442    0.00210
AFIX  43
H36   2   -0.152561    0.137072    0.317789    11.00000   -1.20000
AFIX   0
C37   1    0.043569    0.073906    0.558021    11.00000    0.02451    0.02689 =
         0.04488    0.00621    0.00424   -0.00272
PART    1
AFIX  23
H37A  2    0.091113    0.083273    0.609649    21.00000   -1.20000
H37B  2    0.062914    0.063242    0.471192    21.00000   -1.20000
PART    2
H37C  2    0.099887    0.082369    0.546171   -21.00000   -1.20000
H37D  2    0.032983    0.053872    0.489893   -21.00000   -1.20000
AFIX   0
PART    1
same c18 > c20
C38A  1    0.002083    0.041427    0.642884    21.00000    0.01348    0.02676 =
         0.03038    0.00689    0.00242   -0.00590
AFIX  13
H38A  2   -0.041244    0.030023    0.584417    21.00000   -1.20000
AFIX   0
C39A  1    0.065847    0.011186    0.669417    21.00000    0.02573    0.02603 =
         0.02729    0.00948    0.00780    0.00022
AFIX  33
H39A  2    0.056746   -0.000437    0.758444    21.00000   -1.50000
H39B  2    0.119490    0.022724    0.668568    21.00000   -1.50000
H39C  2    0.062234   -0.008143    0.598271    21.00000   -1.50000
AFIX   0
C40A  1   -0.035932    0.054528    0.772983    21.00000    0.01960    0.03313 =
         0.03373   -0.00009    0.00314   -0.00184
AFIX  33
H40A  2   -0.058190    0.032794    0.821356    21.00000   -1.50000
H40B  2   -0.079236    0.072454    0.751722    21.00000   -1.50000
H40C  2    0.004883    0.066865    0.830558    21.00000   -1.50000
AFIX   0
PART    0
BR21  3    0.122198    0.444798    0.673510    11.00000    0.05291    0.02469 =
         0.05292   -0.00714    0.00040   -0.00675
N21   4   -0.023213    0.285648    0.456945    11.00000    0.03146    0.02424 =
         0.03155    0.00625   -0.00026   -0.00353
N22   4   -0.081909    0.259800    0.493107    11.00000    0.03222    0.02599 =
         0.02301    0.00148    0.00139   -0.00676
AFIX   2
H22A  2   -0.098367    0.257849    0.577645    11.00000   -1.20000
AFIX   0
O21   5    0.102299    0.306099    0.316257    11.00000    0.03037    0.02976 =
         0.02921   -0.00088   -0.00062   -0.00077
AFIX 147
H21   2    0.059997    0.293832    0.330977    11.00000   -1.50000
AFIX   0
O22   5   -0.088332    0.236402    0.277810    11.00000    0.02892    0.02633 =
         0.03133   -0.00398    0.00217    0.00122
PART    2
same c38a > c40a
C38B  1    0.035902    0.056623    0.700202   -21.00000    0.02727    0.03231 =
         0.03193   -0.00216    0.00833    0.00062
AFIX  13
H38B  2    0.042074    0.077277    0.768888   -21.00000   -1.20000
AFIX   0
C39B  1    0.098941    0.025983    0.732767   -21.00000    0.03656    0.03695 =
         0.03833    0.00213   -0.00306    0.00723
AFIX  33
H39D  2    0.129600    0.020279    0.650658   -21.00000   -1.50000
H39E  2    0.071644    0.003108    0.763964   -21.00000   -1.50000
H39F  2    0.135720    0.035053    0.804415   -21.00000   -1.50000
AFIX   0
C40B  1   -0.049582    0.040279    0.711726   -21.00000    0.03002    0.02940 =
         0.03991    0.00862   -0.00377   -0.00138
AFIX  33
H40D  2   -0.056110    0.028962    0.801956   -21.00000   -1.50000
H40E  2   -0.057886    0.020960    0.641577   -21.00000   -1.50000
H40F  2   -0.089216    0.060501    0.698989   -21.00000   -1.50000
AFIX   0
MOLE    3
PART    0
C41   1    0.439347    0.403210    0.584022    11.00000    0.04694    0.03017 =
         0.03470    0.00414   -0.00230   -0.00816
C42   1    0.377929    0.377512    0.601637    11.00000    0.03598    0.03108 =
         0.02722    0.00045    0.00218   -0.00559
AFIX  43
H42   2    0.337279    0.382319    0.666631    11.00000   -1.20000
AFIX   0
C43   1    0.375250    0.344257    0.523840    11.00000    0.02828    0.02564 =
         0.02775    0.00000    0.00071    0.00110
C44   1    0.436337    0.337843    0.427409    11.00000    0.02775    0.02908 =
         0.03775    0.00564    0.00857    0.00850
C45   1    0.498179    0.363994    0.413488    11.00000    0.02810    0.03473 =
         0.05546    0.00884    0.01015    0.00270
AFIX  43
H45   2    0.539746    0.359401    0.349966    11.00000   -1.20000
AFIX   0
C46   1    0.499982    0.396629    0.490952    11.00000    0.02808    0.03651 =
         0.04892    0.00863    0.00265   -0.00532
AFIX  43
H46   2    0.542366    0.414360    0.480467    11.00000   -1.20000
AFIX   0
C47   1    0.311166    0.316815    0.548185    11.00000    0.02831    0.02724 =
         0.02881    0.00243    0.00358    0.00218
AFIX  43
H47   2    0.275789    0.319957    0.622629    11.00000   -1.20000
AFIX   0
C48   1    0.221636    0.236407    0.406655    11.00000    0.02453    0.02391 =
         0.02065   -0.00208    0.00007    0.00265
C49   1    0.167737    0.205073    0.460249    11.00000    0.02377    0.02535 =
         0.02432    0.00040    0.00471    0.00073
AFIX  13
H49   2    0.143927    0.213262    0.548485    11.00000   -1.20000
AFIX   0
C50   1    0.099675    0.197816    0.356732    11.00000    0.02459    0.03186 =
         0.04116   -0.00322   -0.00376   -0.00201
AFIX  33
H50A  2    0.064790    0.177639    0.390283    11.00000   -1.50000
H50B  2    0.122726    0.190265    0.269489    11.00000   -1.50000
H50C  2    0.067972    0.220903    0.344207    11.00000   -1.50000
AFIX   0
C51   1    0.223232    0.170827    0.486063    11.00000    0.02363    0.02629 =
         0.02653    0.00309    0.00367    0.00048
C52   1    0.217029    0.137756    0.411093    11.00000    0.03394    0.03324 =
         0.02585    0.00220   -0.00037    0.00280
AFIX  43
H52   2    0.176564    0.135466    0.342321    11.00000   -1.20000
AFIX   0
C53   1    0.270028    0.107723    0.436120    11.00000    0.05205    0.03382 =
         0.02662    0.00243    0.00661    0.00792
AFIX  43
H53   2    0.263706    0.085021    0.385729    11.00000   -1.20000
AFIX   0
C54   1    0.331725    0.110321    0.532996    11.00000    0.03392    0.04469 =
         0.03026    0.00744    0.00509    0.01013
C55   1    0.336519    0.143711    0.607624    11.00000    0.02496    0.04469 =
         0.02913    0.00909    0.00201   -0.00350
AFIX  43
H55   2    0.377560    0.146270    0.675286    11.00000   -1.20000
AFIX   0
C56   1    0.283084    0.173385    0.586085    11.00000    0.02870    0.02640 =
         0.03151    0.00316    0.00135   -0.00770
AFIX  43
H56   2    0.287476    0.195550    0.640020    11.00000   -1.20000
AFIX   0
C57   1    0.390336    0.078497    0.558702    11.00000    0.04628    0.05350 =
         0.04291   -0.00134    0.00374    0.02309
PART    1
AFIX  23
H57A  2    0.407681    0.068896    0.469063    31.00000   -1.20000
H57B  2    0.438585    0.089308    0.604333    31.00000   -1.20000
PART    2
H57C  2    0.446096    0.088391    0.562300   -31.00000   -1.20000
H57D  2    0.386808    0.059613    0.484607   -31.00000   -1.20000
AFIX   0
PART    1
same c18 > c20
C58A  1    0.363710    0.045453    0.640894    31.00000    0.01933    0.01756 =
         0.05642   -0.01050   -0.00579   -0.00127
AFIX  13
H58A  2    0.316143    0.034509    0.591458    31.00000   -1.20000
AFIX   0
C59A  1    0.334917    0.056692    0.775762    31.00000    0.02957    0.03306 =
         0.04812    0.00207   -0.00004    0.00177
AFIX  33
H59A  2    0.317849    0.034252    0.826023    31.00000   -1.50000
H59B  2    0.289201    0.073978    0.765077    31.00000   -1.50000
H59C  2    0.378489    0.069344    0.826171    31.00000   -1.50000
AFIX   0
C60A  1    0.429065    0.016199    0.634938    31.00000    0.01961    0.02921 =
         0.05658   -0.00278    0.00397    0.00171
AFIX  33
H60A  2    0.411482   -0.006670    0.682087    31.00000   -1.50000
H60B  2    0.478011    0.025980    0.679201    31.00000   -1.50000
H60C  2    0.440329    0.010205    0.539643    31.00000   -1.50000
AFIX   0
PART    0
BR41  3    0.441092    0.448929    0.685243    11.00000    0.09610    0.04484 =
         0.03978   -0.01240    0.01166   -0.03573
N41   4    0.303273    0.288494    0.467998    11.00000    0.02619    0.02269 =
         0.02669    0.00204   -0.00148   -0.00301
N42   4    0.244025    0.262525    0.501826    11.00000    0.02975    0.02724 =
         0.01784   -0.00170    0.00540   -0.00152
AFIX   2
H42A  2    0.231323    0.260232    0.588157    11.00000   -1.20000
AFIX   0
O41   5    0.436814    0.306875    0.346984    11.00000    0.04260    0.02639 =
         0.05243   -0.00265    0.02116    0.00284
AFIX 147
H41   2    0.395693    0.293802    0.362199    11.00000   -1.50000
AFIX   0
O42   5    0.244558    0.238014    0.288199    11.00000    0.03104    0.03462 =
         0.01853   -0.00132    0.00271    0.00119
PART    2
same c58a > c60a
C58B  1    0.367816    0.056964    0.698232   -31.00000    0.03719    0.01551 =
         0.05867   -0.00501   -0.00546    0.00516
AFIX  13
H58B  2    0.373695    0.076170    0.772259   -31.00000   -1.20000
AFIX   0
C59B  1    0.282525    0.040669    0.712100   -31.00000    0.04307    0.03202 =
         0.04574   -0.00586    0.00322    0.00258
AFIX 137
H59D  2    0.274533    0.020417    0.645377   -31.00000   -1.50000
H59E  2    0.242747    0.060631    0.695601   -31.00000   -1.50000
H59F  2    0.275900    0.030568    0.804166   -31.00000   -1.50000
AFIX   0
C60B  1    0.430613    0.026135    0.730663   -31.00000    0.04450    0.04157 =
         0.05283    0.00288   -0.00791    0.01170
AFIX 137
H60D  2    0.420014    0.015397    0.820626   -31.00000   -1.50000
H60E  2    0.484729    0.037185    0.730316   -31.00000   -1.50000
H60F  2    0.427034    0.006215    0.661673   -31.00000   -1.50000
HKLF    4
REM  SS-78
REM R1 =  0.0887 for   9142 Fo > 4sig(Fo)  and  0.1106 for all  11610 data
REM    748 parameters refined using    206 restraints
END
WGHT      0.1020     10.9953
REM Highest difference peak  1.048,  deepest hole -2.391,  1-sigma level  0.099
Q1    1   0.8256  0.4484  0.6582  11.00000  0.05    1.05
Q2    1   0.3636  0.0501  0.6016  11.00000  0.05    0.87
Q3    1   0.1553  0.4387  0.6465  11.00000  0.05    0.73
Q4    1   0.3372  0.0490  0.4818  11.00000  0.05    0.61
Q5    1   0.0418  0.4449  0.7212  11.00000  0.05    0.57
Q6    1   0.4274  0.4224  0.5953  11.00000  0.05    0.55
Q7    1  -0.0051  0.0507  0.4746  11.00000  0.05    0.55
Q8    1   0.0810  0.4801  0.6851  11.00000  0.05    0.55
Q9    1   0.4152  0.4607  0.6195  11.00000  0.05    0.54
Q10   1   0.1377  0.4707  0.6196  11.00000  0.05    0.53
;
