# Supplementary material for: (E)-N′-(5-Bromo-2-hy­droxy­benzyl­idene)-2-(4-isobutyl­phen­yl)propano­hydrazide
Source: Acta Crystallogr Sect E Struct Rep Online. 2012 Jul 7;68(Pt 8):o2364–5. doi: 10.1107/S1600536812030322 (PMC3414297; doi:10.1107/S1600536812030322)
Supplement: Supplementary file 2 [file e-68-o2364-Isup2.hkl]

# 
# h,k,l, Fc-squared, Fo-squared, sigma(Fo-squared) and status flag 
# 
data_I
_shelx_title ' SS-78' 
_shelx_refln_list_code          4 
_shelx_F_calc_maximum      498.74 
_exptl_crystal_F_000      2496.00 
_reflns_d_resolution_high  0.7965 
 
loop_ 
 _symmetry_equiv_pos_as_xyz 
 'x, y, z' 
 '-x, y+1/2, -z+1/2' 
 '-x, -y, -z' 
 'x, -y-1/2, z-1/2' 
 
_cell_length_a    16.5980 
_cell_length_b    35.4550 
_cell_length_c     9.8210 
_cell_angle_alpha  90.000 
_cell_angle_beta   90.718 
_cell_angle_gamma  90.000 
 
_shelx_F_squared_multiplier     1.000 
 
loop_ 
 _refln_index_h 
 _refln_index_k 
 _refln_index_l 
 _refln_F_squared_calc 
 _refln_F_squared_meas 
 _refln_F_squared_sigma 
 _refln_observed_status 
   3   0   0     5626.72     4544.71     35.46 o 
   4   0   0     1196.54     1323.48     92.38 o 
   5   0   0      277.62      322.54     35.15 o 
   6   0   0    73510.56    66871.40    573.88 o 
   7   0   0     1779.36     1758.62    134.95 o 
   8   0   0      889.41      809.13     94.23 o 
   9   0   0    54677.68    54059.07    447.89 o 
  10   0   0     1899.20     2643.72    219.73 o 
  11   0   0     1786.87     1814.91    236.46 o 
  12   0   0      463.61      446.95     95.55 o 
  13   0   0      965.15     1080.83    140.91 o 
  20   0   0      206.01      206.62     83.54 o 
   3   1   0      566.20      534.68     28.51 o 
   4   1   0      226.81      252.91     18.49 o 
   5   1   0      146.56      149.66     14.24 o 
   6   1   0    12945.47    11274.75     73.58 o 
   7   1   0       11.57       60.48     17.65 o 
   8   1   0       64.23       79.93     21.25 o 
   9   1   0       46.43       35.15     17.89 o 
  10   1   0       43.51       79.65     26.56 o 
  11   1   0       46.36       64.56     28.83 o 
  12   1   0        5.92       48.89     21.19 o 
  13   1   0      620.57     1079.78    201.91 o 
  14   1   0       46.65       70.32     42.08 o 
  17   1   0       24.58      142.21     74.03 o 
  19   1   0       23.59       20.56     45.39 o 
  20   1   0       75.29      170.75     78.77 o 
   3   2   0      270.17      264.13     18.00 o 
   4   2   0       65.19       53.74     10.69 o 
   5   2   0       34.86       59.25     11.70 o 
   6   2   0     1590.28     1638.41     69.05 o 
   7   2   0     1741.34     1936.11    113.42 o 
   8   2   0      857.63      893.69     79.33 o 
   9   2   0     1104.90     1102.79     94.28 o 
  10   2   0     2672.95     3675.94    176.56 o 
  11   2   0     1136.99     1186.42    116.18 o 
  12   2   0     8483.46     7506.57    253.68 o 
  13   2   0     1171.80     1547.45    278.98 o 
  14   2   0        2.31      114.62     50.70 o 
  15   2   0     3157.77     3343.98    284.63 o 
  17   2   0        6.24      155.79    119.46 o 
  18   2   0       45.65      -22.20     80.71 o 
  19   2   0        5.63      -42.89     75.89 o 
  20   2   0      150.15      201.16     97.76 o 
   2   3   0       72.28       72.03      7.09 o 
   4   3   0     3205.70     3873.19    129.17 o 
   5   3   0     1733.80     1814.53     96.04 o 
   6   3   0    22163.96    19313.26    128.43 o 
   7   3   0       43.24       76.79     24.15 o 
   8   3   0      824.68     1173.05    107.85 o 
   9   3   0        7.25       64.27     24.99 o 
  10   3   0     1349.49     1384.77    136.77 o 
  11   3   0       71.43       73.08     27.42 o 
  12   3   0     9707.91     9194.72    303.89 o 
  13   3   0     1337.84     1869.86    167.05 o 
  14   3   0     1595.95     2110.73    234.50 o 
  15   3   0      873.29     1128.91    132.48 o 
  16   3   0        1.40      -24.40     41.20 o 
  17   3   0      156.07      166.30    101.69 o 
  18   3   0        3.79       48.61     51.44 o 
  19   3   0      343.93      277.31    193.98 o 
   2   4   0        3.76       15.80      2.96 o 
   3   4   0     4239.92     3409.34     88.08 o 
   4   4   0     1678.03     1985.48     82.38 o 
   5   4   0       76.32       69.23     10.71 o 
   6   4   0    50945.86    47933.56    136.80 o 
   7   4   0      593.83      425.12     48.81 o 
   8   4   0       73.67      123.56     28.48 o 
   9   4   0     8397.77     8073.05    121.12 o 
  10   4   0       47.76      140.15     37.18 o 
  11   4   0      184.22      283.74     51.98 o 
  12   4   0     1387.29     1434.30    160.29 o 
  13   4   0        3.01       51.39     90.40 o 
  14   4   0        1.67       33.93     44.53 o 
  15   4   0     1152.47     1188.81    152.82 o 
  16   4   0       52.33       61.16     55.38 o 
  17   4   0       76.76       68.27     31.21 o 
   1   5   0       29.04       23.17      3.22 o 
   2   5   0       17.19       17.68      3.42 o 
   3   5   0    26167.00    22129.03     98.55 o 
   4   5   0     5976.20     7125.58     98.71 o 
   5   5   0      747.73      690.05     51.78 o 
   6   5   0    55843.37    53860.19    193.41 o 
   7   5   0      113.24      125.23     20.30 o 
   8   5   0     2239.05     2779.31    166.23 o 
   9   5   0    10109.95    10129.68    214.89 o 
  10   5   0     3153.50     3544.85    155.56 o 
  11   5   0      634.13      752.88     92.43 o 
  12   5   0     2231.33     2219.03    140.26 o 
  13   5   0     1863.42     2319.65    182.98 o 
  14   5   0      609.98      707.55     81.40 o 
  15   5   0     3707.77     3955.08    254.73 o 
  16   5   0       34.78       63.28     22.69 o 
  17   5   0      182.11       76.95     39.56 o 
  18   5   0     1796.66     1702.33    410.36 o 
  19   5   0      210.24      108.46     73.07 o 
   0   6   0    14223.88    12965.28    114.50 o 
   1   6   0       59.81       34.06      5.76 o 
   2   6   0       27.70       12.41      7.74 o 
   3   6   0     6149.19     4944.01     28.77 o 
   4   6   0      740.07      820.44     55.93 o 
   5   6   0      408.69      514.42     37.76 o 
   6   6   0     3752.16     2760.51     86.60 o 
   7   6   0       59.20       70.97     13.71 o 
   8   6   0     1595.33     1603.12    122.22 o 
   9   6   0     1059.98     1152.40     84.82 o 
  10   6   0       67.24      202.14     29.75 o 
  11   6   0      553.73      552.01     58.59 o 
  12   6   0      121.15      111.20     25.50 o 
  13   6   0      101.85       81.15     47.98 o 
  14   6   0      217.15      200.20     35.95 o 
  15   6   0      145.57      134.24     30.99 o 
  16   6   0       89.68      188.21     38.16 o 
  17   6   0        0.71       90.59     33.27 o 
  18   6   0      747.33      861.89    153.86 o 
  20   6   0       41.25      -73.12     80.71 o 
   1   7   0       26.37       19.40      6.23 o 
   2   7   0      154.26      216.49     20.77 o 
   3   7   0   196205.50   230328.14    917.74 o 
   4   7   0      387.19      453.02     31.96 o 
   5   7   0      130.01       94.10     13.97 o 
   6   7   0    74802.52    69275.64    345.26 o 
   7   7   0       23.16       28.55      8.35 o 
   8   7   0     2265.73     2747.26    144.13 o 
   9   7   0    12187.04    12175.69    143.57 o 
  10   7   0      380.55      259.06     30.48 o 
  11   7   0      126.98      201.06     31.34 o 
  12   7   0    10468.18     9432.15    250.68 o 
  13   7   0     1084.65     1294.48    127.72 o 
  14   7   0       19.62       58.15     25.68 o 
  15   7   0       57.84       59.82     25.68 o 
  16   7   0        4.68       32.88     27.26 o 
  17   7   0      396.30      447.88     75.97 o 
  18   7   0      317.47      385.73     81.40 o 
  19   7   0      114.12      126.92     80.02 o 
   0   8   0    89368.27    97000.15    373.04 o 
   1   8   0        0.89       20.57      4.91 o 
   2   8   0      119.21       80.40     15.59 o 
   3   8   0     4244.70     3768.45     60.75 o 
   4   8   0      532.93      721.59     54.13 o 
   5   8   0        3.55       34.03      9.36 o 
   6   8   0     2373.09     1797.30     65.24 o 
   7   8   0     2548.51     2680.68    127.51 o 
   8   8   0      844.71      889.33     66.57 o 
   9   8   0    24279.57    24103.88    166.31 o 
  10   8   0       79.23      219.70     29.48 o 
  11   8   0     1125.39     1306.86     93.93 o 
  12   8   0    17092.51    17241.41    212.13 o 
  13   8   0      362.99      244.81     51.76 o 
  14   8   0        9.82       43.42     25.40 o 
  15   8   0      909.17     1046.32    125.70 o 
  16   8   0      258.79      383.24     76.01 o 
  17   8   0      209.76      300.66     68.90 o 
  18   8   0      281.73      432.83    132.58 o 
  19   8   0       27.31      103.95     43.46 o 
   1   9   0      226.22      206.75     19.85 o 
   2   9   0      373.39      484.51     32.29 o 
   3   9   0    29377.73    26631.14    114.16 o 
   4   9   0     1324.61     1434.92     59.78 o 
   5   9   0      235.45      219.70     21.82 o 
   6   9   0    25461.13    25731.86    136.19 o 
   7   9   0       60.81       69.64     14.62 o 
   8   9   0      153.49      165.82     19.95 o 
   9   9   0     5428.55     5335.70     84.91 o 
  10   9   0       16.80       69.73     18.91 o 
  11   9   0      196.25      117.36     21.20 o 
  12   9   0     1193.63     1268.15    134.09 o 
  13   9   0      214.27      212.03     39.23 o 
  14   9   0       10.95       40.00     20.64 o 
  15   9   0      290.68      339.52     59.81 o 
  16   9   0        8.66       18.47     36.99 o 
  17   9   0       23.12       20.84     30.80 o 
  18   9   0      336.97      380.46     79.85 o 
  19   9   0      242.24      323.45     78.33 o 
  20   9   0       12.07        3.15     53.19 o 
   0  10   0    92700.05    98686.48    683.45 o 
   1  10   0      132.37      116.76     15.91 o 
   2  10   0       10.28       22.84      8.30 o 
   3  10   0     6675.32     4923.93     49.76 o 
   4  10   0     1709.81     2191.49     93.39 o 
   5  10   0      199.90      286.11     23.83 o 
   6  10   0    20966.84    19193.38    106.37 o 
   7  10   0      462.86      348.87     34.93 o 
   8  10   0      580.60      549.00     46.22 o 
   9  10   0    27159.19    25820.30    254.02 o 
  10  10   0     2254.83     2943.86     97.57 o 
  11  10   0     1865.01     2273.11    123.12 o 
  12  10   0     6902.63     6643.91    164.52 o 
  13  10   0      628.05      453.71     64.29 o 
  14  10   0       90.74      116.12     23.25 o 
  15  10   0       18.28      109.29     43.49 o 
  16  10   0      543.39      783.44    148.08 o 
  17  10   0      167.35      277.14     51.92 o 
  18  10   0       22.28      131.34     53.10 o 
  19  10   0       37.43       83.03     47.16 o 
  20  10   0      146.75      173.23     57.41 o 
   1  11   0      271.17      320.84     28.71 o 
   2  11   0      729.47      897.89     78.45 o 
   3  11   0     2720.05     2324.14     85.20 o 
   4  11   0       77.69       56.88     10.53 o 
   5  11   0      887.43     1096.31     72.74 o 
   6  11   0     5754.82     6175.72     74.90 o 
   7  11   0       23.15        2.17     11.03 o 
   8  11   0       22.40       25.99     13.25 o 
   9  11   0    24184.52    23891.59    165.59 o 
  10  11   0      934.43     1057.74     78.13 o 
  11  11   0      274.07      240.92     33.13 o 
  12  11   0      838.83      743.75     68.45 o 
  13  11   0      126.62      170.95     29.90 o 
  14  11   0       76.85       76.25     26.26 o 
  15  11   0      926.57      921.68    121.56 o 
  16  11   0       39.67       67.59     33.80 o 
  17  11   0       13.15       49.03     39.87 o 
  18  11   0      734.36      780.34    110.22 o 
  19  11   0       23.16      -33.48     33.97 o 
  20  11   0       18.99       15.84     30.79 o 
   0  12   0    58396.95    56464.28    268.75 o 
   1  12   0      263.33      274.05     26.31 o 
   2  12   0      210.81      111.01     25.61 o 
   3  12   0     2358.56     2071.96     78.48 o 
   4  12   0       51.35       78.16     14.25 o 
   5  12   0      261.54      337.51     34.09 o 
   6  12   0    15909.21    19051.64    118.28 o 
   7  12   0      629.60      502.44     43.23 o 
   8  12   0      433.37      583.96     47.67 o 
   9  12   0     4890.49     4353.14     73.02 o 
  10  12   0      651.47      798.31     57.24 o 
  11  12   0      177.38      255.84     31.27 o 
  12  12   0        7.68        9.87     15.14 o 
  13  12   0      131.22      177.31     27.85 o 
  14  12   0      127.27       83.83     29.66 o 
  15  12   0     1104.25     1198.05    112.52 o 
  16  12   0      425.29      542.62     66.86 o 
  17  12   0       35.12      162.03     44.70 o 
  18  12   0      200.95      111.31     44.68 o 
  19  12   0        2.97       15.94     36.51 o 
  20  12   0        9.00        6.78     54.42 o 
   1  13   0      233.90      238.14     25.10 o 
   2  13   0      735.03      793.42     71.30 o 
   3  13   0    82948.10    85798.55    475.89 o 
   4  13   0      335.03      429.42     45.36 o 
   5  13   0      568.79      732.93     55.46 o 
   6  13   0    15734.67    13173.75    138.42 o 
   7  13   0      167.60      148.84     22.00 o 
   8  13   0      384.22      421.97     38.08 o 
   9  13   0       70.65       65.33     14.83 o 
  10  13   0      147.26       90.00     17.56 o 
  11  13   0      115.44      154.32     23.21 o 
  12  13   0      379.19      360.13     46.44 o 
  13  13   0      958.43     1171.39     89.96 o 
  14  13   0      899.24      949.66    126.42 o 
  15  13   0     1512.49     1683.18    154.97 o 
  16  13   0      206.84      245.25     53.26 o 
  17  13   0       92.06       13.18     38.80 o 
  18  13   0      215.52      271.74     63.85 o 
  19  13   0       94.40      104.05     45.60 o 
   0  14   0    15801.29    12692.82    154.14 o 
   1  14   0      955.62     1296.33     81.61 o 
   2  14   0      259.51      216.10     23.07 o 
   3  14   0      426.71      509.49     62.83 o 
   4  14   0      413.07      434.69     47.25 o 
   5  14   0      213.66      250.25     26.84 o 
   6  14   0    18438.95    16747.69    101.85 o 
   7  14   0      178.05      160.63     21.91 o 
   8  14   0      267.35      299.75     29.19 o 
   9  14   0     3106.51     2962.02     60.67 o 
  10  14   0      114.66      121.36     19.17 o 
  11  14   0       62.53       84.30     17.73 o 
  12  14   0     1885.09     2111.51    119.48 o 
  13  14   0      108.28      123.35     24.34 o 
  14  14   0       80.45       87.89     21.56 o 
  15  14   0        5.79       57.92     45.04 o 
  16  14   0       67.33       89.98     53.78 o 
  17  14   0       31.08      145.56     41.58 o 
  18  14   0      137.17      118.16     84.99 o 
  19  14   0        9.68      127.42     36.19 o 
   1  15   0       53.97       57.04     16.64 o 
   2  15   0      161.32      178.76     31.35 o 
   3  15   0    10055.67     7860.16     93.66 o 
   4  15   0      467.09      578.16     55.53 o 
   5  15   0      588.07      836.75     62.59 o 
   6  15   0    41129.88    40543.25    260.92 o 
   7  15   0       86.98      133.54     20.98 o 
   8  15   0      496.98      581.14     45.76 o 
   9  15   0     3289.03     3029.85     72.51 o 
  10  15   0      437.90      462.65     48.84 o 
  11  15   0      109.15      125.47     22.69 o 
  12  15   0     7508.98     7724.14     83.56 o 
  13  15   0     1118.90     1132.40     97.66 o 
  14  15   0      355.92      487.60     53.89 o 
  15  15   0     1712.18     1910.78    183.93 o 
  16  15   0        5.23       42.34     35.01 o 
  17  15   0      220.81       99.20     37.81 o 
  18  15   0      104.75       65.77     38.42 o 
  19  15   0      125.57      112.37     63.32 o 
   0  16   0    33968.80    33508.40    256.62 o 
   1  16   0      737.45     1074.93     77.43 o 
   2  16   0        3.79        2.21     19.36 o 
   3  16   0     4032.87     3284.10    149.63 o 
   4  16   0     1477.98     1803.87    133.95 o 
   5  16   0       96.28       76.36     19.09 o 
   6  16   0     2278.26     1662.28    130.82 o 
   7  16   0       21.48       39.58     14.82 o 
   8  16   0      481.63      491.57     41.39 o 
   9  16   0     7285.80     7495.40    125.83 o 
  10  16   0       86.46      125.85     20.47 o 
  11  16   0      274.34      165.21     26.68 o 
  12  16   0     1510.66     1282.33     99.80 o 
  13  16   0       13.78       52.92     20.38 o 
  14  16   0        2.02       52.15     20.25 o 
  15  16   0      191.55       88.47     28.29 o 
  16  16   0       79.81       22.11     51.37 o 
  17  16   0       12.49       71.76     29.38 o 
  18  16   0        3.08       42.95     29.96 o 
  19  16   0       68.65       43.22     57.81 o 
   1  17   0      149.15       75.56     20.82 o 
   2  17   0     1166.34     1844.74    111.54 o 
   3  17   0     5928.61     5197.55     69.42 o 
   4  17   0     2019.25     2498.52    152.55 o 
   5  17   0      597.07      756.86     59.14 o 
   6  17   0    17910.73    17501.87    139.49 o 
   7  17   0       12.45       46.42     13.34 o 
   8  17   0      699.93      825.47     66.91 o 
   9  17   0      100.50       60.25     15.18 o 
  10  17   0      103.36      102.25     19.27 o 
  11  17   0       31.01       24.94     17.35 o 
  12  17   0     4068.55     4062.37    132.63 o 
  13  17   0      632.73      689.89     67.23 o 
  14  17   0      214.47      405.81     49.38 o 
  15  17   0       96.09      124.71     37.65 o 
  16  17   0       14.18      182.11     50.47 o 
  17  17   0      176.68      110.94     62.26 o 
  18  17   0       35.34       17.97     48.40 o 
  19  17   0      113.03      245.33     58.64 o 
   0  18   0    39173.33    42627.37   1230.37 o 
   1  18   0      162.58      112.35     21.28 o 
   2  18   0      297.83      318.14     39.54 o 
   3  18   0      849.57      447.36    111.49 o 
   4  18   0     1262.02     1580.64    111.21 o 
   5  18   0      318.04      308.20     33.67 o 
   6  18   0      733.25      690.15     57.71 o 
   7  18   0      202.65      164.49     23.31 o 
   8  18   0      836.05      998.07     74.02 o 
   9  18   0     5831.52     5572.31    101.98 o 
  10  18   0      591.91      663.97     51.64 o 
  11  18   0      893.18      807.22     54.98 o 
  12  18   0     9337.84     9124.90    144.90 o 
  13  18   0      327.78      301.18     39.86 o 
  14  18   0        3.46       99.33     25.70 o 
  15  18   0      618.00      577.46     59.14 o 
  16  18   0      644.55      700.45    102.04 o 
  17  18   0      182.05      206.09     51.52 o 
  18  18   0      170.38      197.52     59.34 o 
  19  18   0      206.50      210.17     59.50 o 
   1  19   0      720.03      813.21     59.41 o 
   2  19   0     1858.67     2821.91    183.39 o 
   3  19   0     3417.08     2747.62    148.05 o 
   4  19   0      837.20     1184.63    103.81 o 
   5  19   0        1.76       51.24     18.42 o 
   6  19   0      653.39      660.90     55.54 o 
   7  19   0       16.38       48.64     13.13 o 
   8  19   0      168.99      194.50     24.90 o 
   9  19   0     2609.18     2105.75    127.18 o 
  10  19   0       75.27       83.13     17.80 o 
  11  19   0       15.28       14.74     19.42 o 
  12  19   0     3044.42     3039.32    144.23 o 
  13  19   0       89.56      137.68     34.90 o 
  14  19   0        0.08       95.73     25.83 o 
  15  19   0       43.00      123.27     35.94 o 
  16  19   0       15.06       51.95     36.80 o 
  17  19   0        0.65       20.65     38.40 o 
  18  19   0      266.67      416.82     84.65 o 
   0  20   0    88024.55    95440.35  23274.80 o 
   1  20   0      202.08      215.42     27.49 o 
   2  20   0      326.47      322.65     38.81 o 
   3  20   0    19280.84    18509.76    152.85 o 
   4  20   0       86.78       74.69     17.85 o 
   5  20   0      328.17      399.29     44.42 o 
   6  20   0     1649.15     1283.15     81.96 o 
   7  20   0      461.14      377.15     38.56 o 
   8  20   0      283.95      430.38     45.56 o 
   9  20   0    19204.15    19272.87    185.06 o 
  10  20   0      898.13      906.25     62.16 o 
  11  20   0      509.29      508.44     45.86 o 
  12  20   0       35.40       51.53     19.58 o 
  13  20   0      143.06       97.78     23.83 o 
  14  20   0      117.51       82.83     22.12 o 
  15  20   0     1301.87     1641.72    160.48 o 
  16  20   0      671.42      892.50     94.30 o 
  17  20   0       63.37      164.01     47.23 o 
  18  20   0      668.63      653.20    123.12 o 
   1  21   0      437.65      522.21     42.62 o 
   2  21   0     1167.36     1408.58     98.66 o 
   3  21   0    28232.77    28983.68    221.49 o 
   4  21   0       10.43       65.60     24.42 o 
   5  21   0      958.01      993.99     82.01 o 
   6  21   0    25220.17    26778.02    236.27 o 
   7  21   0      201.05      123.43     20.89 o 
   8  21   0       29.58       85.71     23.08 o 
   9  21   0     2364.58     1975.39    113.48 o 
  10  21   0      610.18      477.10     48.86 o 
  11  21   0       27.07       73.51     19.82 o 
  12  21   0     4526.46     4250.79    132.60 o 
  13  21   0      340.08      361.00     47.50 o 
  14  21   0      345.14      187.36     56.87 o 
  15  21   0     3622.45     3821.45    234.61 o 
  16  21   0       14.23       26.71     37.44 o 
  17  21   0       97.72      134.88     48.21 o 
  18  21   0       13.01       81.14     84.01 o 
   0  22   0     9524.13     8615.60    385.77 o 
   1  22   0      442.12      546.27     44.14 o 
   2  22   0      198.32      194.38     29.89 o 
   3  22   0     1735.57     1567.49    139.20 o 
   4  22   0     1336.94     1516.20    115.53 o 
   5  22   0      900.66      967.71     79.00 o 
   6  22   0     1518.60     1017.95     75.73 o 
   7  22   0      768.65      867.86     62.21 o 
   8  22   0       79.53      182.43     28.76 o 
   9  22   0     8505.99     9663.58    101.52 o 
  10  22   0      207.16      190.95     28.71 o 
  11  22   0      133.40      132.59     29.21 o 
  12  22   0        0.28        9.20     21.45 o 
  13  22   0        1.28       31.71     20.76 o 
  14  22   0      184.90       96.28     26.90 o 
  15  22   0       31.54       84.72     28.77 o 
  16  22   0      155.79      217.14     47.05 o 
  17  22   0       25.39      131.05     37.02 o 
  18  22   0       47.35       69.92     62.15 o 
   1  23   0       97.76       68.83     17.53 o 
   2  23   0      249.02      172.47     29.89 o 
   3  23   0     9774.77     9713.53     94.35 o 
   4  23   0      257.67      140.87     25.04 o 
   5  23   0      583.91      553.60     60.77 o 
   6  23   0    22227.23    21419.68    185.78 o 
   7  23   0       50.40       87.47     17.60 o 
   8  23   0       92.47       76.67     20.52 o 
   9  23   0      493.17      311.16     34.89 o 
  10  23   0      630.17      569.54     55.96 o 
  11  23   0       15.70       60.62     16.34 o 
  12  23   0      740.55      992.02     77.05 o 
  13  23   0      582.32      648.36     57.67 o 
  14  23   0      826.16      958.78    104.06 o 
  15  23   0      921.41     1067.09    121.23 o 
  16  23   0       18.54       30.02     29.38 o 
  17  23   0      118.16      103.34     42.75 o 
   0  24   0     1836.67     1975.13    163.86 o 
   1  24   0      999.14     1363.38     95.72 o 
   2  24   0      211.14      261.26     32.73 o 
   3  24   0     1894.89      503.37    524.80 o 
   4  24   0     1755.74     1935.96    130.99 o 
   5  24   0      360.86      342.97     43.92 o 
   6  24   0     2228.77     1663.08    160.89 o 
   7  24   0        9.61       50.48     14.12 o 
   8  24   0      592.50      442.09     42.71 o 
   9  24   0     4362.79     3910.37    159.20 o 
  10  24   0       14.32       62.47     19.34 o 
  11  24   0       57.35      104.17     20.75 o 
  12  24   0       50.53       59.77     21.32 o 
  13  24   0       86.31       41.45     22.95 o 
  14  24   0       70.22       63.05     40.11 o 
  15  24   0      774.54      864.07     83.93 o 
  16  24   0        2.15       93.33     28.32 o 
  17  24   0       65.64      209.17     44.85 o 
   1  25   0      166.25      135.72     22.66 o 
   2  25   0       31.61       95.60     20.57 o 
   3  25   0    15574.58    15929.48    169.98 o 
   4  25   0      217.89       95.91     30.34 o 
   5  25   0      333.65      302.96     46.32 o 
   6  25   0     8689.08     9148.84    117.65 o 
   7  25   0      309.34      274.81     33.40 o 
   8  25   0      377.54      351.87     40.55 o 
   9  25   0      702.86      317.09     99.97 o 
  10  25   0      281.49      352.57     39.86 o 
  11  25   0       42.46      117.00     22.41 o 
  12  25   0      860.95     1093.06     83.96 o 
  13  25   0      976.52     1003.42     76.17 o 
  14  25   0      103.60      177.85     39.20 o 
  15  25   0       24.85       69.60     31.37 o 
  16  25   0        6.18       76.34     32.84 o 
  17  25   0      145.00      171.97     45.23 o 
   0  26   0    16225.46    17749.16    239.67 o 
   1  26   0      724.85      838.39     60.86 o 
   2  26   0       87.85       92.48     17.56 o 
   3  26   0    12506.05    11528.35    192.31 o 
   4  26   0      758.85      730.46     71.74 o 
   5  26   0      270.73      284.52     41.86 o 
   6  26   0     2010.36     1756.28     99.86 o 
   7  26   0      376.66      179.54     27.90 o 
   8  26   0      682.56      527.42     52.12 o 
   9  26   0     2157.80     2154.31    127.09 o 
  10  26   0      113.02       75.21     28.72 o 
  11  26   0      204.93       47.64     21.08 o 
  12  26   0     2861.15     3091.27    182.59 o 
  13  26   0      247.32      137.55     30.16 o 
  14  26   0       80.49       89.90     27.55 o 
  15  26   0        5.46       19.45     20.46 o 
  16  26   0      276.26      229.08     46.18 o 
   1  27   0     1098.91     1119.71     72.44 o 
   2  27   0     1124.27     1517.68    108.82 o 
   3  27   0    24115.40    24418.22    255.44 o 
   4  27   0      697.70      738.92     81.46 o 
   5  27   0       24.90       96.30     25.59 o 
   6  27   0       37.79       28.04     28.28 o 
   7  27   0      292.19      245.64     33.61 o 
   8  27   0      261.44      252.86     31.52 o 
   9  27   0       17.17       29.24     26.93 o 
  10  27   0       13.12       57.21     21.76 o 
  11  27   0      203.98      138.76     24.95 o 
  12  27   0     2874.91     3228.87    165.73 o 
  13  27   0      324.10      484.18     61.11 o 
  14  27   0       18.17       78.71     30.50 o 
  15  27   0      431.20      313.27     55.17 o 
  16  27   0       28.28       59.97     28.98 o 
   0  28   0    26995.52    29932.47    603.00 o 
   1  28   0       96.09       55.29     26.89 o 
   2  28   0       78.15       89.49     20.00 o 
   3  28   0    14687.51    14706.78    195.14 o 
   4  28   0      490.96      540.78     54.15 o 
   5  28   0        9.35       66.58     24.49 o 
   6  28   0    19870.85    21671.88    188.14 o 
   7  28   0       56.82       28.03     19.64 o 
   8  28   0      261.49      165.41     25.35 o 
   9  28   0    14570.59    15991.39    275.97 o 
  10  28   0      294.38      233.75     33.19 o 
  11  28   0      369.34      296.84     36.69 o 
  12  28   0     2965.88     2971.82    153.39 o 
  13  28   0      184.53      157.43     36.57 o 
  14  28   0       21.48       44.37     30.09 o 
  15  28   0     1068.97     1091.67    111.97 o 
  16  28   0      367.66      297.33     54.64 o 
   1  29   0      774.59      862.78     72.52 o 
   2  29   0     1032.19     1306.56    106.92 o 
   3  29   0     2030.07     1725.16    133.73 o 
   4  29   0      204.24      243.22     36.63 o 
   5  29   0       13.76       23.97     24.12 o 
   6  29   0     1114.56      743.33     84.64 o 
   7  29   0      367.58      393.66     42.48 o 
   8  29   0      266.96      311.09     38.47 o 
   9  29   0     4164.03     3818.66    199.73 o 
  10  29   0      357.10      235.14     33.64 o 
  11  29   0       53.21       48.38     21.60 o 
  12  29   0      232.57      122.15     29.01 o 
  13  29   0        0.73       86.43     32.83 o 
  14  29   0        7.65       85.14     26.63 o 
  15  29   0      585.64      700.12     84.18 o 
   0  30   0      871.16      948.47     97.10 o 
   1  30   0     1478.37     1880.57    124.33 o 
   2  30   0      542.94      566.31     55.88 o 
   3  30   0     2497.85     2559.50    129.94 o 
   4  30   0        0.96       66.70     25.65 o 
   5  30   0      171.27      211.39     29.03 o 
   6  30   0       60.42       49.26     19.81 o 
   7  30   0      223.56      135.93     24.57 o 
   8  30   0       29.98       81.76     30.92 o 
   9  30   0     1756.73     1788.63    131.08 o 
  10  30   0      333.41      287.45     37.38 o 
  11  30   0      101.92      119.92     34.92 o 
  12  30   0     1381.12     1598.84    151.18 o 
  13  30   0        4.16       68.89     30.22 o 
  14  30   0        5.98       31.29     31.35 o 
  15  30   0      545.16      375.60     58.71 o 
   1  31   0      562.60      473.16     46.30 o 
   2  31   0      716.16      748.84     72.61 o 
   3  31   0    18248.86    19734.97    284.53 o 
   4  31   0        8.34       62.54     23.60 o 
   5  31   0      242.57      194.38     30.38 o 
   6  31   0     9727.08     9958.72    178.80 o 
   7  31   0      523.07      409.72     43.72 o 
   8  31   0       16.66       35.75     19.85 o 
   9  31   0      664.89      470.09     49.23 o 
  10  31   0      236.20      124.95     26.58 o 
  11  31   0       32.43       81.65     26.03 o 
  12  31   0       51.32       57.32     25.34 o 
  13  31   0      164.38       96.09     42.98 o 
  14  31   0       13.01       53.75     34.83 o 
   0  32   0    21432.78    24998.29    467.28 o 
   1  32   0      569.01      701.09     68.56 o 
   2  32   0      329.02      322.35     41.07 o 
   3  32   0     1506.44     1240.89    103.59 o 
   4  32   0      622.35      674.84     61.35 o 
   5  32   0      523.19      554.92     53.54 o 
   6  32   0     3729.91     3401.68    164.22 o 
   7  32   0      101.09       83.05     20.73 o 
   8  32   0       49.74       57.03     23.39 o 
   9  32   0     1091.42     1218.77     88.66 o 
  10  32   0      170.63      153.34     28.75 o 
  11  32   0      131.94      169.36     35.96 o 
  12  32   0     2582.04     2961.04    238.66 o 
  13  32   0        7.93       87.92     31.53 o 
  14  32   0        1.00       45.28     25.48 o 
   1  33   0      165.04      143.12     30.77 o 
   2  33   0       91.69      131.93     28.59 o 
   3  33   0      190.99      164.68     32.91 o 
   4  33   0       22.17       44.68     20.23 o 
   5  33   0      396.16      205.01     38.08 o 
   6  33   0     3639.78     3943.03    218.11 o 
   7  33   0        6.11       62.23     19.30 o 
   8  33   0       34.61        6.73     33.06 o 
   9  33   0     1261.35     1222.14    109.81 o 
  10  33   0      382.37      421.05     44.80 o 
  11  33   0       49.26       85.74     22.47 o 
  12  33   0      226.33      155.91     34.41 o 
  13  33   0       64.65       88.19     31.71 o 
   0  34   0      158.80      138.38     35.46 o 
   1  34   0       14.17       91.84     24.73 o 
   2  34   0       69.19      109.63     32.39 o 
   3  34   0     1003.82      749.49     79.29 o 
   4  34   0     2192.17     2362.72    174.27 o 
   5  34   0      861.89      889.16     71.30 o 
   6  34   0      148.31       93.94     24.16 o 
   7  34   0        0.89       35.96     25.94 o 
   8  34   0      225.06      137.83     25.70 o 
   9  34   0      478.29      354.95     49.38 o 
  10  34   0       22.51        3.83     22.03 o 
  11  34   0        0.34       31.36     34.52 o 
  12  34   0      808.23      824.90     83.15 o 
  13  34   0       10.20       75.58     31.20 o 
   1  35   0      232.61      261.59     38.14 o 
   2  35   0       58.95      110.71     32.16 o 
   3  35   0    12311.31    14141.07    419.08 o 
   4  35   0      319.68      194.56     34.39 o 
   5  35   0       44.07       33.18     16.28 o 
   6  35   0     6143.52     6664.59    208.68 o 
   7  35   0       19.41       91.96     25.04 o 
   8  35   0       63.05       77.91     22.79 o 
   9  35   0     1161.34     1170.62    108.68 o 
  10  35   0       17.55       98.24     24.53 o 
  11  35   0       69.34       33.82     25.29 o 
  12  35   0     4247.98     4781.84    529.34 o 
   0  36   0     5418.78     6027.65    370.33 o 
   1  36   0      672.95      762.79     65.46 o 
   2  36   0      150.46      141.13     32.39 o 
   3  36   0     3752.53     3581.76    148.09 o 
   4  36   0     1269.68     1479.49    118.49 o 
   5  36   0       70.01       56.11     23.03 o 
   6  36   0       34.64        1.24     28.93 o 
   7  36   0       43.63       48.95     23.15 o 
   8  36   0      423.68      321.47     44.29 o 
   9  36   0     5214.67     5957.88    305.94 o 
  10  36   0        0.06       54.80     40.08 o 
  11  36   0       30.30       96.82     40.08 o 
  12  36   0     1951.07     1970.03    169.42 o 
   1  37   0      141.52      164.95     30.74 o 
   2  37   0      706.52      761.93     65.65 o 
   3  37   0      177.71      201.97     38.54 o 
   4  37   0      119.45      104.04     24.42 o 
   5  37   0      124.61      111.66     24.12 o 
   6  37   0      220.24      167.37     28.10 o 
   7  37   0      436.47      312.61     36.94 o 
   8  37   0      300.20      259.93     39.16 o 
   9  37   0       60.49       65.82     26.40 o 
  10  37   0        5.55       35.84     22.44 o 
  11  37   0       75.17      108.45     37.04 o 
   0  38   0    17666.37    22205.31   2122.29 o 
   1  38   0      165.76      172.35     37.55 o 
   2  38   0       16.37       82.63     25.46 o 
   3  38   0     1271.57     1166.15     98.91 o 
   4  38   0       93.58       98.49     20.15 o 
   5  38   0        0.83       58.00     24.75 o 
   6  38   0       91.75      101.62     21.59 o 
   7  38   0       60.72       85.91     26.63 o 
   8  38   0      156.35      113.00     24.86 o 
   9  38   0     1156.53      848.82     92.04 o 
  10  38   0        0.80       75.50     30.85 o 
   1  39   0      425.24      455.47     51.21 o 
   2  39   0     1073.95     1373.96    145.85 o 
   3  39   0     1483.72     1715.68    167.19 o 
   4  39   0       28.88       47.58     22.16 o 
   5  39   0       60.26      130.94     25.82 o 
   6  39   0     1291.97     1111.21     87.97 o 
   7  39   0      182.19      113.12     23.55 o 
   8  39   0      162.45      137.82     25.80 o 
   9  39   0     1541.81     1013.38    113.02 o 
  10  39   0      154.71      115.24     31.95 o 
   0  40   0       60.89       87.26     52.78 o 
   1  40   0      163.68      185.34     38.55 o 
   2  40   0       58.62       40.27     25.53 o 
   3  40   0      902.76      830.21     92.67 o 
   4  40   0       16.32      132.43     29.43 o 
   5  40   0       46.23       71.46     25.42 o 
   6  40   0      708.44      665.86     72.60 o 
   7  40   0        9.85       54.80     21.02 o 
   8  40   0       19.80       58.23     25.40 o 
   9  40   0      120.39       62.61     20.99 o 
   1  41   0      457.56      433.67     62.00 o 
   2  41   0      493.72      545.11     70.30 o 
   3  41   0     6200.06     7638.74    445.93 o 
   4  41   0      113.33      201.15     37.34 o 
   5  41   0       88.05      131.07     26.72 o 
   6  41   0     2565.85     2618.68    190.28 o 
   7  41   0      102.12      127.69     29.52 o 
   8  41   0       27.75      107.69     28.15 o 
   0  42   0     1614.91     1905.49    236.59 o 
   1  42   0      339.14      374.24     53.52 o 
   2  42   0        4.89       88.22     28.50 o 
   3  42   0       30.65       -9.87     39.34 o 
   4  42   0      371.22      252.07     46.85 o 
   5  42   0      378.27      409.05     61.32 o 
   6  42   0     2955.85     2629.11    224.80 o 
   1  43   0       17.73       46.65     25.78 o 
   2  43   0       50.50       94.10     30.46 o 
   3  43   0      958.58     1123.43    121.14 o 
   4  43   0        0.02       74.78     37.70 o 
   5  43   0       67.68       44.11     32.19 o 
   0  44   0     4050.44     4359.49    619.19 o 
   1  44   0      656.96      808.24    102.40 o 
   2  44   0       62.39      165.65     34.70 o 
   3  44   0      463.78      358.05     55.24 o 
 -20   1   1        1.20      107.99     92.11 o 
 -19   1   1       94.72      197.92    123.02 o 
 -18   1   1      122.51      300.35    115.09 o 
 -17   1   1      555.03      471.85    102.85 o 
 -16   1   1      782.07     1205.49    166.05 o 
 -15   1   1     6533.47     6538.75    222.86 o 
 -14   1   1      220.02      600.65    105.37 o 
 -13   1   1     1667.56     2033.82    210.94 o 
 -12   1   1      107.19      213.60     46.08 o 
 -11   1   1      111.03      245.03     57.48 o 
 -10   1   1     2034.68     2442.36    144.75 o 
  -9   1   1     7005.14     6240.91     88.18 o 
  -8   1   1     1428.45     1759.10    147.83 o 
  -7   1   1     1078.60     1524.19    108.84 o 
  -6   1   1    23673.33    22167.81    100.17 o 
  -5   1   1     1579.72     1431.02     95.08 o 
  -4   1   1     1495.66     1300.40     57.46 o 
  -3   1   1     1659.48     1750.97     48.15 o 
  -2   1   1      389.28      272.53     22.15 o 
   2   1   1      143.14       70.15     10.98 o 
   3   1   1   157973.02   183915.38    532.90 o 
   4   1   1       59.51       91.93     14.17 o 
   5   1   1     1181.53     1331.77     59.56 o 
   6   1   1    23904.51    22223.63     87.23 o 
   7   1   1        1.64       33.66     14.76 o 
   8   1   1      165.78      316.98     47.56 o 
   9   1   1       55.32       53.40     20.32 o 
  10   1   1     2106.07     2725.91    201.74 o 
  11   1   1      883.35     1248.05    152.85 o 
  12   1   1     4962.60     5128.82    181.60 o 
  13   1   1      656.00     1083.04    133.04 o 
  14   1   1     1902.36     2331.37    276.91 o 
  15   1   1       28.99       18.83     41.42 o 
  16   1   1      107.96       40.15     46.72 o 
  17   1   1       51.95       46.61     47.14 o 
  18   1   1       74.17       95.05     47.34 o 
  20   1   1      196.04      306.84    155.49 o 
 -20   2   1      305.92      197.66    189.20 o 
 -18   2   1       25.43       84.52     60.34 o 
 -17   2   1      349.93       -3.95     71.50 o 
 -16   2   1     1453.37     1459.62    202.58 o 
 -15   2   1     7475.83     7060.00    249.80 o 
 -14   2   1       50.90       50.77     35.48 o 
 -13   2   1      169.02      179.13     52.70 o 
 -12   2   1     6666.50     6430.67    272.94 o 
 -11   2   1      443.28      595.91     65.29 o 
 -10   2   1      458.97      472.95     54.69 o 
  -9   2   1     9051.96     8194.69    120.39 o 
  -8   2   1       85.36      142.21     49.83 o 
  -7   2   1     2355.28     2880.31    191.82 o 
  -6   2   1      214.58      263.19     26.09 o 
  -5   2   1       15.58       30.22      7.35 o 
  -4   2   1       41.14       28.02      7.76 o 
  -3   2   1   248744.42   330524.69    327.12 o 
  -2   2   1      531.78      398.55     42.58 o 
   2   2   1        0.42       13.28      3.89 o 
   3   2   1    21491.51    19118.63    101.84 o 
   4   2   1       83.87       76.73      9.91 o 
   5   2   1      164.05      100.34     12.61 o 
   6   2   1    61473.78    61982.75    281.54 o 
   7   2   1     1253.52     1488.78     98.73 o 
   8   2   1     1221.34     1529.83    124.59 o 
   9   2   1     6123.03     5306.68     85.54 o 
  10   2   1       35.75       76.67     29.62 o 
  11   2   1      408.30      539.02     74.46 o 
  12   2   1      839.31     1074.08    110.52 o 
  13   2   1      174.63      248.69     57.24 o 
  14   2   1        2.05      124.69     63.52 o 
  15   2   1     5074.40     5821.87    526.17 o 
  16   2   1     1031.88     1324.52    254.09 o 
  17   2   1     1385.01     1674.03    248.13 o 
  18   2   1      198.90      261.99    109.21 o 
  20   2   1        1.21       16.83     38.65 o 
 -20   3   1      163.11      341.36    122.93 o 
 -18   3   1      947.84      848.66    595.39 o 
 -17   3   1       20.00        9.66     31.48 o 
 -16   3   1      139.54      207.12     72.27 o 
 -15   3   1       21.92       56.12     71.32 o 
 -14   3   1      797.58     1426.59    194.69 o 
 -13   3   1      371.45      653.45     94.80 o 
 -12   3   1     3263.74     3468.68    198.80 o 
 -11   3   1      139.16      238.34     40.32 o 
 -10   3   1      274.25      340.83     53.32 o 
  -9   3   1     5164.71     5096.91    129.62 o 
  -8   3   1      818.38     1074.97    103.88 o 
  -7   3   1      249.55      420.15     52.96 o 
  -6   3   1    50830.63    49184.50    175.77 o 
  -5   3   1      334.55      361.04     35.65 o 
  -4   3   1     1436.94     1452.67     76.43 o 
  -3   3   1      697.28      467.45     28.92 o 
  -2   3   1       28.21       15.22      3.86 o 
  -1   3   1       14.99       20.28      3.67 o 
   1   3   1       66.36       41.04      7.20 o 
   2   3   1       32.06       18.09      2.66 o 
   3   3   1    73410.21    72473.12    218.50 o 
   4   3   1      296.22      367.70     25.43 o 
   5   3   1     1246.70     1364.04     66.15 o 
   6   3   1    18700.01    18149.88    101.30 o 
   7   3   1        1.05       46.92     13.12 o 
   8   3   1       41.92       64.88     12.78 o 
   9   3   1     6065.89     5735.24     91.66 o 
  10   3   1      613.99      673.96     72.45 o 
  11   3   1      284.89      418.84     58.84 o 
  12   3   1     4183.32     4505.63    120.64 o 
  13   3   1        7.55      104.32     58.65 o 
  14   3   1       65.71      137.52     50.68 o 
  15   3   1     4154.57     4470.37    402.57 o 
  16   3   1       52.76      178.67    101.26 o 
  17   3   1        5.15       -6.79     57.23 o 
  18   3   1      298.25      376.97     97.34 o 
  20   3   1        0.43      118.89     85.98 o 
 -19   4   1     1106.80     1444.46    327.55 o 
 -18   4   1       15.12      190.20     92.70 o 
 -17   4   1       75.68      445.16    166.15 o 
 -16   4   1      119.62       80.73     59.32 o 
 -15   4   1     1050.55     1550.70    280.91 o 
 -14   4   1     1040.11      732.40    174.02 o 
 -13   4   1        1.62       75.58     26.06 o 
 -12   4   1    10642.85    10372.37   2771.47 o 
 -11   4   1     1519.21     2269.13    214.85 o 
 -10   4   1     1024.23     1344.35    122.76 o 
  -9   4   1    13818.35    13007.08    210.17 o 
  -8   4   1      489.73      590.06     69.08 o 
  -7   4   1     3231.64     4280.79    197.35 o 
  -6   4   1     4164.27     3349.05    129.64 o 
  -5   4   1     2807.15     3499.01    116.73 o 
  -4   4   1      252.92      213.48     17.58 o 
  -3   4   1    46614.80    44134.75    126.08 o 
  -2   4   1     1128.56     1254.54     46.84 o 
  -1   4   1       35.88       19.21      2.88 o 
   0   4   1    36168.16    34224.66     65.12 o 
   1   4   1        3.09       12.73      3.05 o 
   2   4   1      167.21      132.68      8.99 o 
   3   4   1    54230.73    53125.73    127.05 o 
   4   4   1      214.96      179.71     16.20 o 
   5   4   1     1159.77      907.37     66.10 o 
   6   4   1    28192.86    26142.92    108.71 o 
   7   4   1     2841.19     3367.02    170.71 o 
   8   4   1      658.15      807.52     59.67 o 
   9   4   1    32044.88    29975.36    218.61 o 
  10   4   1      276.48      259.93     37.63 o 
  11   4   1      933.30     1214.18    117.06 o 
  12   4   1      479.12      606.47     69.93 o 
  13   4   1      379.77      353.68     71.27 o 
  14   4   1       49.06       62.25     29.48 o 
  15   4   1     2158.54     2121.64    279.01 o 
  16   4   1      952.27     1231.15    270.45 o 
  17   4   1      363.02      439.23    114.92 o 
  18   4   1     2315.79     2597.76    460.67 o 
  19   4   1       23.43      141.68     58.87 o 
  20   4   1      129.01       94.95     57.60 o 
 -19   5   1       23.92       52.14     64.01 o 
 -18   5   1     1155.50     1311.59    283.54 o 
 -17   5   1      119.13      175.30     95.72 o 
 -16   5   1       35.57       58.35     23.63 o 
 -15   5   1     1553.38     1281.12    153.48 o 
 -14   5   1        4.33       13.17     25.50 o 
 -13   5   1      109.92      117.58     42.34 o 
 -12   5   1     2295.11     2297.71    162.54 o 
 -11   5   1       61.56      133.04     34.19 o 
 -10   5   1        0.39       86.81     28.00 o 
  -9   5   1     3347.04     3866.60    132.75 o 
  -8   5   1       21.00       81.24     17.92 o 
  -7   5   1      196.98      237.82     29.50 o 
  -6   5   1     8608.85     8105.68     48.03 o 
  -5   5   1      612.18      703.15     48.55 o 
  -4   5   1       22.95       22.65      7.32 o 
  -3   5   1    56842.95    53180.77    302.84 o 
  -2   5   1       73.76       54.75      5.60 o 
  -1   5   1      116.85       65.13      6.85 o 
   0   5   1      296.82      297.34     16.47 o 
   1   5   1       33.55       22.53      3.11 o 
   2   5   1      724.48      602.12     37.72 o 
   3   5   1   183622.25   222452.25    938.24 o 
   4   5   1      478.74      361.20     24.75 o 
   5   5   1      486.41      483.10     36.81 o 
   6   5   1    10637.16     9767.38     68.12 o 
   7   5   1      177.96      217.44     24.00 o 
   8   5   1       23.48       55.27     10.87 o 
   9   5   1     2346.27     2299.78     73.69 o 
  10   5   1      159.70      168.94     24.77 o 
  11   5   1       30.88       54.16     27.39 o 
  12   5   1      875.27      839.05     90.86 o 
  13   5   1        4.53       34.88     23.96 o 
  14   5   1        0.15       23.41     34.60 o 
  15   5   1     1080.90     1318.18    201.65 o 
  16   5   1      245.25      149.83     49.33 o 
  17   5   1        5.56       60.04     31.09 o 
  18   5   1      980.26      932.16    248.45 o 
  19   5   1        1.43      188.91     52.67 o 
  20   5   1       37.97       69.34     64.17 o 
 -20   6   1       17.74      -17.67     54.33 o 
 -19   6   1       64.43       91.98     57.18 o 
 -18   6   1      234.93      361.65    143.32 o 
 -17   6   1      208.29      670.33    166.04 o 
 -16   6   1      478.66      419.73     66.69 o 
 -15   6   1      212.83      180.08     33.02 o 
 -14   6   1      302.35      158.66     34.52 o 
 -13   6   1        1.17       65.04     21.53 o 
 -12   6   1      330.94      348.05     47.07 o 
 -11   6   1      838.09     1123.51     99.11 o 
 -10   6   1     2137.61     2478.85    131.19 o 
  -9   6   1    29660.09    29571.19    199.00 o 
  -8   6   1      200.15      191.02     21.01 o 
  -7   6   1     3857.86     4775.25    104.61 o 
  -6   6   1    22212.47    22249.19     78.87 o 
  -5   6   1     1449.10     1933.36     74.68 o 
  -4   6   1      356.90      346.41     23.10 o 
  -3   6   1    26043.99    22017.20    110.21 o 
  -2   6   1      519.00      539.90     29.79 o 
  -1   6   1       83.37       50.01      6.88 o 
   0   6   1    28387.71    25321.36     55.22 o 
   1   6   1      257.65      221.69     13.61 o 
   2   6   1      449.51      393.20     29.15 o 
   3   6   1   111085.92   120521.81    341.66 o 
   4   6   1       92.51       81.94      9.89 o 
   5   6   1       37.20       72.46     14.59 o 
   6   6   1    62367.75    61607.64    258.85 o 
   7   6   1     2795.41     3196.96    168.79 o 
   8   6   1     2327.01     2863.39    136.34 o 
   9   6   1     8114.06     7375.83     89.85 o 
  10   6   1        5.77       59.83     14.27 o 
  11   6   1     1235.76     1612.17    115.35 o 
  12   6   1       57.37       33.79     19.53 o 
  13   6   1      275.18      207.46     45.85 o 
  14   6   1      168.20      441.17     66.25 o 
  15   6   1     1618.39     1722.19    197.96 o 
  16   6   1      341.64      381.07    137.47 o 
  17   6   1      108.66      226.04     95.05 o 
  18   6   1       49.10       10.54     38.13 o 
  19   6   1      595.24      649.37    136.12 o 
  20   6   1      180.87      105.09     66.30 o 
 -20   7   1       31.22       78.04     42.90 o 
 -19   7   1        4.07       92.13     43.20 o 
 -18   7   1       45.59       86.78     51.86 o 
 -17   7   1      426.27      273.17     58.69 o 
 -16   7   1       60.23      107.25     35.62 o 
 -15   7   1       56.76       58.68     26.44 o 
 -14   7   1      140.51      138.23     27.63 o 
 -13   7   1     1460.43     1533.90    128.93 o 
 -12   7   1      326.28      400.94     48.89 o 
 -11   7   1      120.52      142.09     29.06 o 
 -10   7   1     1213.16     1454.26    116.38 o 
  -9   7   1    39067.43    39202.68    429.15 o 
  -8   7   1      287.81      293.39     30.07 o 
  -7   7   1      674.11      750.22     55.33 o 
  -6   7   1    39472.71    36835.27    220.72 o 
  -5   7   1      208.13      123.49     16.18 o 
  -4   7   1     1551.32     1391.16     47.27 o 
  -3   7   1    39184.66    34880.54    163.80 o 
  -2   7   1       18.68       14.72      4.82 o 
  -1   7   1      255.02      200.06     15.14 o 
   0   7   1     8454.36     7258.78     66.06 o 
   1   7   1      138.50       91.98      9.87 o 
   2   7   1      765.04      845.78     57.04 o 
   3   7   1    12355.58    10555.85     95.93 o 
   4   7   1      617.59      631.23     42.02 o 
   5   7   1     1301.30     1530.81     70.42 o 
   6   7   1    23490.86    21123.58    118.46 o 
   7   7   1       88.48       80.42     15.62 o 
   8   7   1        3.14       40.09     13.86 o 
   9   7   1    18871.25    18994.12    197.48 o 
  10   7   1     1754.00     2042.93    129.66 o 
  11   7   1      316.17      388.90     43.27 o 
  12   7   1     4397.58     4409.25    118.17 o 
  13   7   1      283.84      271.37     42.02 o 
  14   7   1     1049.05     1179.80    113.45 o 
  15   7   1     3604.76     4106.28    221.18 o 
  16   7   1       27.14      109.17     38.61 o 
  17   7   1        3.24       34.87     52.56 o 
  18   7   1     1323.55     1342.69    363.44 o 
  19   7   1      945.81     1079.70    307.01 o 
  20   7   1        5.06      151.83     50.34 o 
 -20   8   1       73.13      194.62     95.83 o 
 -19   8   1       13.58       38.56     57.72 o 
 -18   8   1      170.54      213.94     94.19 o 
 -17   8   1        0.99      120.11     61.93 o 
 -16   8   1       60.39      124.82     43.32 o 
 -15   8   1      716.43      580.33     75.44 o 
 -14   8   1       95.31       71.77     25.59 o 
 -13   8   1        0.01       72.83     23.56 o 
 -12   8   1     4921.37     5067.22    123.39 o 
 -11   8   1       73.31      137.26     28.84 o 
 -10   8   1      670.84      919.63     76.58 o 
  -9   8   1      729.88      793.30     61.40 o 
  -8   8   1       25.76       73.49     13.59 o 
  -7   8   1      180.41      275.61     29.18 o 
  -6   8   1       12.39       21.09     11.54 o 
  -5   8   1     1293.83     1627.04     68.29 o 
  -4   8   1      215.65      174.19     16.40 o 
  -3   8   1    66047.67    63278.16    344.32 o 
  -2   8   1       90.61       78.70     11.35 o 
  -1   8   1      349.53      419.15     32.05 o 
   0   8   1    10142.79     8690.08    105.54 o 
   1   8   1      325.36      309.72     23.00 o 
   2   8   1      782.69      783.50     58.13 o 
   3   8   1    14555.17    12519.26    104.07 o 
   4   8   1      174.59      158.66     15.68 o 
   5   8   1      422.21      581.00     41.81 o 
   6   8   1      191.88      149.99     18.71 o 
   7   8   1     1644.01     1973.80    116.26 o 
   8   8   1      579.34      767.27     68.67 o 
   9   8   1     4604.24     4425.27    129.12 o 
  10   8   1        7.01       84.57     17.94 o 
  11   8   1      561.65      703.90     79.40 o 
  12   8   1      272.60      200.70     28.55 o 
  13   8   1        7.53       42.85     20.45 o 
  14   8   1      140.44      273.95     98.12 o 
  15   8   1      347.12      516.41     75.78 o 
  16   8   1      145.83      147.31     38.66 o 
  17   8   1       47.51      -49.98     33.32 o 
  18   8   1      454.62      457.23     81.52 o 
  19   8   1      115.92       49.59     55.32 o 
  20   8   1        0.47       31.47     61.50 o 
 -20   9   1       51.91       31.86     97.56 o 
 -19   9   1      167.13      148.12     84.98 o 
 -18   9   1     1079.64     1149.74    276.79 o 
 -17   9   1       98.07       76.57     40.51 o 
 -16   9   1      248.57      315.14     62.11 o 
 -15   9   1      361.43      316.24     65.96 o 
 -14   9   1      506.80      663.83     87.12 o 
 -13   9   1     1826.14     2013.16    166.59 o 
 -12   9   1      251.20      438.60     54.13 o 
 -11   9   1       37.52       61.89     20.79 o 
 -10   9   1      714.00      907.18     68.57 o 
  -9   9   1     3588.68     3243.28     86.24 o 
  -8   9   1     1213.03     1502.30     86.56 o 
  -7   9   1      754.50      869.59     59.83 o 
  -6   9   1    48223.76    46549.96    273.10 o 
  -5   9   1      510.39      352.39     28.93 o 
  -4   9   1      724.40      597.83     44.24 o 
  -3   9   1    55136.20    51899.29    255.01 o 
  -2   9   1       21.02       26.96      6.60 o 
  -1   9   1      232.14      175.74     19.09 o 
   0   9   1    11399.72     9765.74     82.46 o 
   1   9   1       19.07        8.50      4.96 o 
   2   9   1     1586.84     1643.14     75.64 o 
   3   9   1   120481.69   126733.73    311.93 o 
   4   9   1      281.46      240.72     19.41 o 
   5   9   1     1091.54     1211.35     59.40 o 
   6   9   1    18324.94    16997.46    176.77 o 
   7   9   1        7.29       31.49     16.24 o 
   8   9   1       20.97       62.74     12.35 o 
   9   9   1    14573.82    13087.29    251.49 o 
  10   9   1     2659.72     3223.56    108.65 o 
  11   9   1      240.46      328.70     36.30 o 
  12   9   1     1271.66     1403.16    101.03 o 
  13   9   1      284.27      314.64     42.38 o 
  14   9   1     1006.77     1081.31    131.15 o 
  15   9   1     3091.57     3577.57    360.16 o 
  16   9   1       66.73       91.03     51.63 o 
  17   9   1      236.40      190.18     51.50 o 
  18   9   1       15.66       34.28     20.53 o 
  19   9   1       79.78       13.11    102.91 o 
  20   9   1      108.09      180.99     79.85 o 
 -20  10   1       54.49      115.73     51.51 o 
 -19  10   1        0.54       26.20     33.38 o 
 -18  10   1        4.94       88.45     48.58 o 
 -17  10   1        0.16       -0.71     30.48 o 
 -16  10   1       26.33      148.07     45.74 o 
 -15  10   1      275.15      452.59     58.15 o 
 -14  10   1       93.67      109.29     23.98 o 
 -13  10   1        0.85       25.00     21.69 o 
 -12  10   1      906.24      682.82     74.13 o 
 -11  10   1       94.10      228.14     31.15 o 
 -10  10   1      178.99      142.64     24.96 o 
  -9  10   1      851.99      813.38     62.17 o 
  -8  10   1      144.38       87.68     17.62 o 
  -7  10   1      687.37      773.23     61.55 o 
  -6  10   1    30670.88    28890.74    152.04 o 
  -5  10   1      347.74      476.75     40.48 o 
  -4  10   1       33.84       52.85     10.74 o 
  -3  10   1     6169.48     4801.13    108.47 o 
  -2  10   1       15.52       17.32      7.26 o 
  -1  10   1      724.20      934.35     65.95 o 
   0  10   1     2248.28     1923.92     78.29 o 
   1  10   1      454.08      486.60     39.69 o 
   2  10   1      301.50      276.76     26.34 o 
   3  10   1      366.24      352.63     35.39 o 
   4  10   1       94.36       53.87     11.86 o 
   5  10   1      509.50      577.67     41.82 o 
   6  10   1     1154.51     1058.67     71.65 o 
   7  10   1      337.05      382.31     37.58 o 
   8  10   1      121.45       97.27     19.28 o 
   9  10   1       38.05       68.87     21.70 o 
  10  10   1       13.71       83.26     19.97 o 
  11  10   1       58.38       62.85     14.85 o 
  12  10   1       80.78      103.71     21.73 o 
  13  10   1       77.13       57.84     26.60 o 
  14  10   1       31.37       41.34     22.90 o 
  15  10   1      377.58      401.68     61.42 o 
  16  10   1      190.66      160.43     38.44 o 
  17  10   1      137.82       91.41     36.35 o 
  18  10   1      116.67       90.89     53.22 o 
  19  10   1        5.12       64.31     38.76 o 
  20  10   1       33.78       19.92     46.16 o 
 -20  11   1       32.48       59.20     31.86 o 
 -19  11   1        3.44       84.07     38.86 o 
 -18  11   1       70.95       59.81     32.64 o 
 -17  11   1      336.54      411.52     84.92 o 
 -16  11   1       22.17       15.31     45.62 o 
 -15  11   1      994.16      959.41     90.45 o 
 -14  11   1      337.12      681.40     94.17 o 
 -13  11   1      876.52     1012.05     80.48 o 
 -12  11   1      405.57      586.03     55.52 o 
 -11  11   1      228.37      150.50     20.81 o 
 -10  11   1      440.77      581.98     50.02 o 
  -9  11   1      769.56      921.80     70.54 o 
  -8  11   1     1583.71     1870.77    105.55 o 
  -7  11   1     2233.74     2793.37    144.97 o 
  -6  11   1    36376.66    34344.86    180.09 o 
  -5  11   1      383.24      462.57     43.84 o 
  -4  11   1       10.78       39.80     10.75 o 
  -3  11   1    24795.00    21436.63    152.97 o 
  -2  11   1      391.45      436.51     35.83 o 
  -1  11   1       13.57       10.75     10.91 o 
   0  11   1    16641.65    14364.50    158.32 o 
   1  11   1       61.62       38.50      9.76 o 
   2  11   1      124.88       72.89     11.63 o 
   3  11   1    39568.89    36010.83    226.01 o 
   4  11   1      231.06      190.18     21.14 o 
   5  11   1      662.95      760.51     60.35 o 
   6  11   1      513.32      660.04     55.15 o 
   7  11   1      234.98      234.82     25.61 o 
   8  11   1       62.21      105.21     17.42 o 
   9  11   1     5036.31     5518.08     78.71 o 
  10  11   1     2605.90     3213.68     97.94 o 
  11  11   1      333.40      500.15     50.50 o 
  12  11   1     2393.25     2768.07    152.09 o 
  13  11   1      822.37      927.37     81.97 o 
  14  11   1      436.92      526.51     64.33 o 
  15  11   1     1566.23     1650.71    199.76 o 
  16  11   1       22.79      100.42     39.48 o 
  17  11   1       34.90      -17.37     49.17 o 
  18  11   1      229.33      270.29     59.30 o 
  19  11   1      371.78      358.70     99.29 o 
  20  11   1       77.18       78.55     58.91 o 
 -20  12   1       57.97      109.82     40.80 o 
 -19  12   1      108.60       96.65     37.08 o 
 -18  12   1       87.03      159.84     80.82 o 
 -17  12   1       13.02      108.25     62.27 o 
 -16  12   1      644.66      453.03     75.47 o 
 -15  12   1      266.29      172.52     40.35 o 
 -14  12   1      336.90      268.65     44.25 o 
 -13  12   1       29.40       84.47     24.79 o 
 -12  12   1     5615.28     5322.66    135.50 o 
 -11  12   1      208.32      162.32     27.34 o 
 -10  12   1      204.33      182.49     25.49 o 
  -9  12   1     9106.84     8733.89     71.06 o 
  -8  12   1      221.67      102.75     18.07 o 
  -7  12   1     3353.33     3906.82    153.44 o 
  -6  12   1     2859.31     3127.04    127.54 o 
  -5  12   1        2.76       48.77     14.32 o 
  -4  12   1       59.89       41.34     12.21 o 
  -3  12   1    48846.77    45473.83    336.48 o 
  -2  12   1      411.27      367.15     29.09 o 
  -1  12   1      523.58      646.12     52.10 o 
   0  12   1    50131.40    46368.40    244.19 o 
   1  12   1      174.19      156.52     19.05 o 
   2  12   1      186.22      136.86     19.90 o 
   3  12   1    30603.93    30231.23    272.58 o 
   4  12   1      186.34      167.21     21.96 o 
   5  12   1     1821.70     1933.63    119.19 o 
   6  12   1    70345.07    71156.34    563.46 o 
   7  12   1     1305.57     1483.77     89.66 o 
   8  12   1       72.88       71.66     13.61 o 
   9  12   1    27162.51    25656.34    220.51 o 
  10  12   1      194.70      110.13     23.22 o 
  11  12   1      315.97      335.87     44.33 o 
  12  12   1      182.93      221.77     32.35 o 
  13  12   1      726.65      579.50     63.07 o 
  14  12   1        1.52       56.74     21.65 o 
  15  12   1      514.91      612.74     91.73 o 
  16  12   1      298.59      242.18     47.21 o 
  17  12   1      140.06      160.34     34.99 o 
  18  12   1      150.04      149.57     99.60 o 
  19  12   1        8.45        1.37     59.60 o 
 -19  13   1       37.45       92.88     52.77 o 
 -18  13   1       26.24      153.78     46.93 o 
 -17  13   1       17.16      113.33     47.58 o 
 -16  13   1        8.15       61.10     70.46 o 
 -15  13   1      453.83      544.55     84.75 o 
 -14  13   1      125.17      297.64     40.19 o 
 -13  13   1      667.79      686.26     68.86 o 
 -12  13   1       36.52      156.26     24.18 o 
 -11  13   1      252.10      161.69     25.25 o 
 -10  13   1      317.38      411.67     41.02 o 
  -9  13   1       22.99       39.11     15.63 o 
  -8  13   1      189.36      151.74     21.34 o 
  -7  13   1     1974.60     2231.32    127.75 o 
  -6  13   1     5171.76     5599.82     63.05 o 
  -5  13   1        1.83       39.47     13.93 o 
  -4  13   1       14.82       27.90     10.62 o 
  -3  13   1    21039.07    17778.84    124.40 o 
  -2  13   1      386.15      479.74     37.93 o 
  -1  13   1      613.66      648.10     52.38 o 
   0  13   1     3827.67     2674.14    197.71 o 
   1  13   1      222.23      266.39     26.98 o 
   2  13   1      214.23      233.39     22.18 o 
   3  13   1    51035.66    50830.23   1558.89 o 
   4  13   1      672.98      652.48     56.19 o 
   5  13   1      323.24      321.22     34.19 o 
   6  13   1      828.83      764.72     69.27 o 
   7  13   1      393.09      460.13     41.68 o 
   8  13   1      262.48      254.53     28.61 o 
   9  13   1     8036.00     7631.72    159.74 o 
  10  13   1      557.39      678.71     62.18 o 
  11  13   1       80.74      161.51     24.12 o 
  12  13   1     3964.99     4268.85    130.46 o 
  13  13   1       83.18       86.08     31.98 o 
  14  13   1      137.65      177.48     34.03 o 
  15  13   1        7.92      -23.42     22.96 o 
  16  13   1       15.88       43.92     37.01 o 
  17  13   1        2.31       31.68     60.99 o 
  18  13   1      881.29      961.06    195.13 o 
  19  13   1       41.14      115.78     42.99 o 
 -19  14   1      261.67      121.40     55.31 o 
 -18  14   1       53.43      107.32     42.48 o 
 -17  14   1       30.04      283.41     64.75 o 
 -16  14   1      818.38      792.57     99.74 o 
 -15  14   1       71.62       11.35     95.78 o 
 -14  14   1      246.86      177.20     38.17 o 
 -13  14   1        1.21       58.82     21.59 o 
 -12  14   1     1758.75     1731.15    111.62 o 
 -11  14   1     1310.38     1473.22    100.85 o 
 -10  14   1     1294.55     1443.59     89.18 o 
  -9  14   1    11124.28    10319.48     95.25 o 
  -8  14   1        2.17       42.15     12.85 o 
  -7  14   1     2564.02     2816.29     98.58 o 
  -6  14   1       19.30       50.25     10.61 o 
  -5  14   1      380.37      379.05     42.03 o 
  -4  14   1       22.25       48.66     18.30 o 
  -3  14   1    37264.72    34198.89    229.54 o 
  -2  14   1       53.82       20.28     10.59 o 
  -1  14   1       23.02       44.89     11.81 o 
   0  14   1    35427.07    32970.82    153.49 o 
   1  14   1       82.76      107.63     26.15 o 
   2  14   1      244.71      293.21     31.57 o 
   3  14   1     6121.32     6072.58     81.79 o 
   4  14   1      176.05      135.84     19.96 o 
   5  14   1      535.33      620.57     55.05 o 
   6  14   1    16815.21    16616.36    132.16 o 
   7  14   1     3117.21     3860.58    141.09 o 
   8  14   1     1551.40     1611.34     99.83 o 
   9  14   1     5108.90     4501.77     98.42 o 
  10  14   1        7.75       10.65     18.70 o 
  11  14   1      471.94      460.73     47.10 o 
  12  14   1     5955.79     6187.16    254.09 o 
  13  14   1      468.37      439.72     51.52 o 
  14  14   1        1.19       54.66     32.41 o 
  15  14   1      230.23      231.61     59.40 o 
  16  14   1     1283.37     1495.91    182.69 o 
  17  14   1      395.08      523.61     67.35 o 
  18  14   1     1310.43     1544.10    196.90 o 
  19  14   1       28.39       79.88     51.21 o 
 -19  15   1        3.65       52.25     45.11 o 
 -18  15   1      113.12      193.09     46.97 o 
 -17  15   1       40.92       16.64     31.30 o 
 -16  15   1       16.55      101.35     40.37 o 
 -15  15   1     1486.16     1592.91    153.36 o 
 -14  15   1       11.77      106.90     25.12 o 
 -13  15   1        1.67       46.06     15.90 o 
 -12  15   1      212.67      256.24     32.10 o 
 -11  15   1      427.42      384.99     39.17 o 
 -10  15   1      296.42      321.49     37.32 o 
  -9  15   1      745.55      612.99     52.59 o 
  -8  15   1       29.02       58.95     13.70 o 
  -7  15   1      351.44      331.53     34.05 o 
  -6  15   1     4694.36     3837.10    100.79 o 
  -5  15   1     1334.20     1132.29     82.42 o 
  -4  15   1       61.70       80.60     18.17 o 
  -3  15   1    16998.40    16633.45    333.72 o 
  -2  15   1      951.87     1180.68     87.56 o 
  -1  15   1     1386.33     1502.53    110.43 o 
   0  15   1       17.89       17.15     17.12 o 
   1  15   1      356.16      425.71     43.05 o 
   2  15   1      673.14      823.80     69.07 o 
   3  15   1      550.68      427.91     44.84 o 
   4  15   1      108.42      119.67     17.93 o 
   5  15   1      116.99       96.08     20.07 o 
   6  15   1     7889.60     6806.10    113.22 o 
   7  15   1      984.21     1066.85     75.53 o 
   8  15   1      254.10      231.89     30.18 o 
   9  15   1      333.87      175.33     25.10 o 
  10  15   1       46.77       77.78     26.28 o 
  11  15   1      128.52      100.41     21.16 o 
  12  15   1     3901.00     3916.98    150.94 o 
  13  15   1      361.56      439.44     60.36 o 
  14  15   1       32.26       39.98     23.58 o 
  15  15   1     1281.43     1325.76    139.86 o 
  16  15   1        0.17       68.51     30.04 o 
  17  15   1        2.76       27.97     18.74 o 
  18  15   1        6.58       36.17     26.49 o 
  19  15   1       22.24       24.86     66.47 o 
 -19  16   1      235.62      290.80     61.00 o 
 -18  16   1       51.67      119.98     59.03 o 
 -17  16   1        1.05      127.39     43.03 o 
 -16  16   1      235.13      321.90     61.31 o 
 -15  16   1     1378.72     1146.93    127.85 o 
 -14  16   1      371.05      385.04     62.95 o 
 -13  16   1      106.32      112.84     23.65 o 
 -12  16   1     1368.35     1366.12     95.08 o 
 -11  16   1      645.45      852.39     68.58 o 
 -10  16   1     1993.32     2309.82    113.67 o 
  -9  16   1     9836.13     9178.28    152.10 o 
  -8  16   1       53.73       77.41     16.66 o 
  -7  16   1      465.62      413.49     38.58 o 
  -6  16   1     8344.80     7637.04     90.11 o 
  -5  16   1     1572.75     1734.53    111.03 o 
  -4  16   1       69.94       57.89     14.22 o 
  -3  16   1    82508.04    88143.13    663.39 o 
  -2  16   1      306.49      293.02     36.95 o 
  -1  16   1      181.22      100.92     25.24 o 
   0  16   1    82763.16    86702.29    651.61 o 
   1  16   1      261.01      371.18     37.75 o 
   2  16   1       83.49       77.90     20.04 o 
   3  16   1     8415.77     8301.68    115.82 o 
   4  16   1       15.52       24.91     11.88 o 
   5  16   1        0.62       29.92     11.15 o 
   6  16   1    31302.61    30800.12    269.98 o 
   7  16   1     1751.25     2003.34    109.81 o 
   8  16   1      684.03      623.05     50.94 o 
   9  16   1    12563.88    12484.02    118.17 o 
  10  16   1       21.77       65.14     16.08 o 
  11  16   1      327.41      419.94     44.93 o 
  12  16   1      955.34     1030.27     93.12 o 
  13  16   1       69.94       81.50     25.74 o 
  14  16   1       37.58      101.57     26.98 o 
  15  16   1     4378.56     4522.17    213.96 o 
  16  16   1      409.45      347.40     57.54 o 
  17  16   1       89.03      175.08     49.73 o 
  18  16   1       89.10       47.15     43.42 o 
  19  16   1        7.80      109.02     34.75 o 
 -19  17   1       41.52       28.52     55.38 o 
 -18  17   1      282.78      255.82     59.32 o 
 -17  17   1      178.76      123.58     38.34 o 
 -16  17   1      217.02      323.17     60.82 o 
 -15  17   1     2136.64     2180.80    222.93 o 
 -14  17   1      248.95      303.49     58.62 o 
 -13  17   1      584.23      564.04     52.68 o 
 -12  17   1      606.22      600.99     49.91 o 
 -11  17   1        0.57       30.02     15.32 o 
 -10  17   1      555.23      589.98     50.82 o 
  -9  17   1     7826.26     6666.56    116.85 o 
  -8  17   1      358.04      325.79     34.65 o 
  -7  17   1       28.82       41.57     14.19 o 
  -6  17   1    11233.27     8995.53    107.60 o 
  -5  17   1      601.84      452.28     39.69 o 
  -4  17   1      840.91      853.17     67.53 o 
  -3  17   1      189.59       55.36     30.43 o 
  -2  17   1      264.64      238.18     29.12 o 
  -1  17   1     2282.37     2630.05    129.25 o 
   0  17   1     5304.31     3971.46    123.92 o 
   1  17   1      136.93      165.78     24.55 o 
   2  17   1      838.70     1015.05     81.42 o 
   3  17   1    22558.82    21940.96    163.12 o 
   4  17   1        1.19       19.67     20.56 o 
   5  17   1      395.55      347.24     38.86 o 
   6  17   1    14602.00    13081.20    172.96 o 
   7  17   1      585.79      576.11     48.19 o 
   8  17   1       85.58       76.57     15.46 o 
   9  17   1     1267.95     1218.06     94.96 o 
  10  17   1      914.53      825.73     63.19 o 
  11  17   1      474.11      455.06     45.97 o 
  12  17   1      242.44      304.24     41.00 o 
  13  17   1      119.62      177.86     33.78 o 
  14  17   1      193.10      105.18     25.83 o 
  15  17   1     2818.39     2994.48    193.01 o 
  16  17   1       67.53       86.77     35.15 o 
  17  17   1       15.69       -9.45     35.11 o 
  18  17   1      672.26      788.81    104.75 o 
  19  17   1       73.89      118.15     40.98 o 
 -19  18   1      114.61       70.59     33.48 o 
 -18  18   1      186.79      236.85     77.14 o 
 -17  18   1       13.36      -14.62     39.21 o 
 -16  18   1      125.26      253.67     63.27 o 
 -15  18   1      634.01      688.81     93.48 o 
 -14  18   1      152.99      137.66     27.23 o 
 -13  18   1       34.94       43.76     17.49 o 
 -12  18   1        7.74       48.70     22.52 o 
 -11  18   1      137.72      331.50     35.83 o 
 -10  18   1      696.88      762.88     75.81 o 
  -9  18   1     2244.97     2398.95    105.73 o 
  -8  18   1      360.63      317.76     34.17 o 
  -7  18   1       32.35       91.67     17.20 o 
  -6  18   1     1699.18     1423.95     98.08 o 
  -5  18   1     1017.62     1014.50     81.22 o 
  -4  18   1      625.30      493.24     50.93 o 
  -3  18   1    14096.42    14971.76    321.95 o 
  -2  18   1       72.27      137.84     24.77 o 
  -1  18   1      765.65      781.85     60.70 o 
   0  18   1       65.22       29.31     15.44 o 
   1  18   1     1235.39     1793.74    106.80 o 
   2  18   1      281.01      216.54     29.73 o 
   3  18   1      226.61      102.13     20.92 o 
   4  18   1      644.78      704.99     57.42 o 
   5  18   1     1237.51     1509.40     97.30 o 
   6  18   1     2501.98     2062.20    137.00 o 
   7  18   1     1104.73     1243.34     84.83 o 
   8  18   1      268.77      295.29     40.69 o 
   9  18   1      836.01      753.90     59.08 o 
  10  18   1      201.68      129.37     38.45 o 
  11  18   1      110.06      164.20     25.26 o 
  12  18   1      139.48      139.11     28.72 o 
  13  18   1      262.89      399.24     48.88 o 
  14  18   1        8.15      125.25     32.23 o 
  15  18   1       84.30      140.86     33.96 o 
  16  18   1       20.46       90.80     26.78 o 
  17  18   1        0.31       55.30     32.60 o 
  18  18   1       35.77       62.56     55.75 o 
 -18  19   1      297.16      193.39     72.42 o 
 -17  19   1      133.79      201.68     60.84 o 
 -16  19   1       36.53      130.39     40.42 o 
 -15  19   1     3037.07     3269.72    191.85 o 
 -14  19   1      207.23      273.69     40.50 o 
 -13  19   1     1937.69     2084.61    137.13 o 
 -12  19   1       14.86       42.09     13.21 o 
 -11  19   1       54.75       64.62     19.65 o 
 -10  19   1     1228.88     1215.69     81.93 o 
  -9  19   1     4828.82     4668.32     97.15 o 
  -8  19   1     1269.86     1234.53     82.69 o 
  -7  19   1      537.51      561.59     46.54 o 
  -6  19   1    55711.73    55980.76    522.13 o 
  -5  19   1       74.09       28.24     13.01 o 
  -4  19   1     1111.79      952.43     75.05 o 
  -3  19   1    28037.24    26592.60    265.56 o 
  -2  19   1      247.02      264.98     36.02 o 
  -1  19   1      374.48      307.63     31.43 o 
   0  19   1    14301.23    13458.00    141.78 o 
   1  19   1       89.69       52.81     21.32 o 
   2  19   1      335.66      293.11     36.90 o 
   3  19   1    90965.79   102200.59  18842.83 o 
   4  19   1      140.26      152.09     25.94 o 
   5  19   1      630.12      534.16     49.46 o 
   6  19   1    16423.53    14690.66    122.59 o 
   7  19   1      379.87      373.56     39.59 o 
   8  19   1        0.32       55.49     18.79 o 
   9  19   1     5985.52     5442.69    141.02 o 
  10  19   1     1685.24     1693.02    114.45 o 
  11  19   1      318.10      433.54     42.96 o 
  12  19   1    29889.71    30896.68    669.16 o 
  13  19   1        6.69       51.30     23.08 o 
  14  19   1      588.75      591.61     67.92 o 
  15  19   1       23.98      108.98     31.55 o 
  16  19   1       17.14       56.66     25.13 o 
  17  19   1       28.15       67.29     32.15 o 
  18  19   1      325.58      290.74     77.32 o 
 -18  20   1       27.66       39.66     33.19 o 
 -17  20   1       17.14       87.73     33.36 o 
 -16  20   1        3.26       95.18     54.58 o 
 -15  20   1     1033.38     1015.63    127.41 o 
 -14  20   1       58.80       84.55     28.94 o 
 -13  20   1        5.11       62.54     39.22 o 
 -12  20   1      631.25      540.54     51.57 o 
 -11  20   1       66.65        8.16     25.49 o 
 -10  20   1      172.98      161.91     25.07 o 
  -9  20   1        9.67       17.11     22.79 o 
  -8  20   1      564.20      455.82     45.26 o 
  -7  20   1     1558.61     1949.28    112.87 o 
  -6  20   1     3530.43     2825.94    161.99 o 
  -5  20   1      218.55      216.86     31.36 o 
  -4  20   1     1035.95      998.02     75.62 o 
  -3  20   1    10980.74    10141.49    193.26 o 
  -2  20   1      266.64      335.20     38.63 o 
  -1  20   1       86.88       81.76     16.68 o 
   0  20   1       69.86       65.35     13.79 o 
   1  20   1     1438.06     2118.38    118.85 o 
   2  20   1      945.27     1218.59     92.25 o 
   3  20   1       17.94      -41.08     27.39 o 
   4  20   1      432.92      593.12     50.45 o 
   5  20   1     1463.66     1900.49    123.95 o 
   6  20   1     5436.39     5314.72    142.31 o 
   7  20   1       36.44       24.57     17.00 o 
   8  20   1      208.06      167.50     24.01 o 
   9  20   1       48.72       68.67     18.55 o 
  10  20   1      170.25      190.64     30.34 o 
  11  20   1       58.58      174.50     27.14 o 
  12  20   1     4229.22     4664.55    231.40 o 
  13  20   1       19.95       62.44     23.10 o 
  14  20   1       45.85       62.46     26.74 o 
  15  20   1      424.11      568.75     70.61 o 
  16  20   1      103.98       66.60     29.44 o 
  17  20   1       27.53       96.90     31.97 o 
  18  20   1      864.12     1060.22    160.12 o 
 -18  21   1      152.32      106.38     52.67 o 
 -17  21   1      107.94      152.46     42.70 o 
 -16  21   1        8.54        7.84     31.95 o 
 -15  21   1     1029.32     1190.18    116.64 o 
 -14  21   1      235.61      438.84     59.25 o 
 -13  21   1      683.74      859.83     69.25 o 
 -12  21   1     2334.09     2366.05    134.98 o 
 -11  21   1      429.51      331.52     38.65 o 
 -10  21   1      534.40      565.29     52.11 o 
  -9  21   1      144.30      124.83     24.28 o 
  -8  21   1      766.31      682.71     57.59 o 
  -7  21   1      860.61      859.41     63.16 o 
  -6  21   1    18265.69    18457.37    143.84 o 
  -5  21   1        3.01       51.65     21.09 o 
  -4  21   1      263.42      126.04     20.94 o 
  -3  21   1      885.98     1026.39     98.85 o 
  -2  21   1      267.32      240.33     36.81 o 
  -1  21   1      193.79      236.60     25.29 o 
   0  21   1    11828.44    10855.46    212.32 o 
   1  21   1        1.74        6.27     16.83 o 
   2  21   1      224.02      208.32     34.31 o 
   3  21   1    23699.60    24053.24    321.99 o 
   4  21   1      488.95      540.24     52.35 o 
   5  21   1      486.06      305.55     34.14 o 
   6  21   1     2076.62     1784.86    145.95 o 
   7  21   1       87.15       81.48     15.01 o 
   8  21   1      556.87      542.44     55.57 o 
   9  21   1      224.81      130.62     21.83 o 
  10  21   1     1164.10     1119.74     74.37 o 
  11  21   1     1042.78     1386.77    101.54 o 
  12  21   1      159.81      212.73     34.04 o 
  13  21   1      261.41      298.61     47.30 o 
  14  21   1      137.40      160.84     39.72 o 
  15  21   1      338.72      296.95     54.40 o 
  16  21   1       21.90       76.49     29.45 o 
  17  21   1        6.22      -16.81     53.94 o 
  18  21   1      245.99      286.64     67.60 o 
 -18  22   1       41.17       48.84     45.37 o 
 -17  22   1       32.88       68.89     34.08 o 
 -16  22   1      398.40      189.71     73.31 o 
 -15  22   1      549.90      565.33     60.97 o 
 -14  22   1        2.16       78.87     27.33 o 
 -13  22   1        5.33       80.64     23.84 o 
 -12  22   1     5953.91     5495.61    122.33 o 
 -11  22   1      772.57      622.55     61.35 o 
 -10  22   1      106.53      106.24     24.69 o 
  -9  22   1     1301.31     1302.39     93.70 o 
  -8  22   1      152.50      102.54     21.50 o 
  -7  22   1     2611.28     3157.71    136.06 o 
  -6  22   1      302.64      241.90     46.86 o 
  -5  22   1       33.26      117.65     20.52 o 
  -4  22   1       69.16       63.37     16.36 o 
  -3  22   1    23869.49    22947.08    350.13 o 
  -2  22   1       41.79       41.13     19.03 o 
  -1  22   1      219.58      257.00     32.62 o 
   0  22   1    32618.80    32049.79    237.79 o 
   1  22   1      580.10      616.26     51.76 o 
   2  22   1      394.92      398.43     43.92 o 
   3  22   1     3741.61     3121.41    203.29 o 
   4  22   1      639.90      617.08     56.22 o 
   5  22   1      830.24      842.19     67.94 o 
   6  22   1    17238.53    17131.86    220.67 o 
   7  22   1      813.60      861.45     80.25 o 
   8  22   1      881.02      742.77     63.17 o 
   9  22   1    20429.05    20735.09    200.16 o 
  10  22   1      414.49      330.33     36.24 o 
  11  22   1       20.51       82.11     23.12 o 
  12  22   1      321.99      526.07     51.42 o 
  13  22   1       46.90       18.56     18.65 o 
  14  22   1       36.48       18.98     35.39 o 
  15  22   1      599.41      636.30     68.96 o 
  16  22   1      221.25      209.04     43.52 o 
  17  22   1      302.89      331.84     71.03 o 
  18  22   1      881.72      834.49    150.57 o 
 -17  23   1        1.58       97.23     38.08 o 
 -16  23   1        1.60       68.06     31.58 o 
 -15  23   1       91.40      108.03     33.22 o 
 -14  23   1       45.70      220.21     44.66 o 
 -13  23   1       31.71      124.56     30.23 o 
 -12  23   1     2436.70     2329.20    155.30 o 
 -11  23   1      502.91      445.74     41.03 o 
 -10  23   1      124.69       58.02     25.75 o 
  -9  23   1     2456.66     2123.52    116.78 o 
  -8  23   1      166.85      235.90     32.28 o 
  -7  23   1      550.64      440.78     68.80 o 
  -6  23   1       34.70       44.46     15.14 o 
  -5  23   1      221.84      221.63     31.08 o 
  -4  23   1        5.62       57.37     20.04 o 
  -3  23   1    24402.41    23452.72    441.23 o 
  -2  23   1     1199.92     1605.41    106.92 o 
  -1  23   1      512.15      633.76     52.18 o 
   0  23   1      105.12       37.80     13.53 o 
   1  23   1       51.99       28.11     14.88 o 
   2  23   1     1037.59     1498.62    116.10 o 
   3  23   1     7980.97     7145.15    129.30 o 
   4  23   1      499.25      516.05     48.47 o 
   5  23   1        1.66       10.83     18.52 o 
   6  23   1      317.13      260.69     31.83 o 
   7  23   1      987.01     1043.24     89.88 o 
   8  23   1      553.71      613.68     52.49 o 
   9  23   1     6110.86     4608.59    343.12 o 
  10  23   1      578.36      546.53     50.10 o 
  11  23   1       72.96       58.08     25.02 o 
  12  23   1      123.15      221.69     38.38 o 
  13  23   1       14.17       76.05     22.85 o 
  14  23   1       10.25       90.12     26.54 o 
  15  23   1      115.38      227.45     57.82 o 
  16  23   1        0.12       32.74     63.80 o 
  17  23   1       42.02       44.33     23.58 o 
 -17  24   1        0.26       97.96     66.95 o 
 -16  24   1      235.90      256.17     63.50 o 
 -15  24   1      556.08      549.48     50.06 o 
 -14  24   1      393.14      289.53     51.97 o 
 -13  24   1       15.80       89.85     37.97 o 
 -12  24   1     5697.59     6391.39    160.77 o 
 -11  24   1      971.69     1018.93     77.57 o 
 -10  24   1      549.12      427.13     44.33 o 
  -9  24   1    16329.12    15685.56    144.67 o 
  -8  24   1      110.74       97.24     24.88 o 
  -7  24   1      957.17     1120.69     77.60 o 
  -6  24   1     1736.08     1895.71    133.79 o 
  -5  24   1        3.87       -2.87     17.94 o 
  -4  24   1      127.93       89.41     17.12 o 
  -3  24   1    27899.62    26404.98    204.05 o 
  -2  24   1      177.53       96.98     23.42 o 
  -1  24   1        9.25       15.83     14.16 o 
   0  24   1    11653.38    11406.20    116.00 o 
   1  24   1        0.36       39.28     11.63 o 
   2  24   1       43.56       74.90     33.67 o 
   3  24   1     1088.83      864.73    127.88 o 
   4  24   1       48.85       27.95     16.40 o 
   5  24   1       68.49       88.24     17.32 o 
   6  24   1    21132.30    21620.71    228.97 o 
   7  24   1      732.35      687.36     61.42 o 
   8  24   1      416.06      291.08     33.89 o 
   9  24   1     7376.58     7417.98    137.43 o 
  10  24   1       59.98       42.58     14.93 o 
  11  24   1      293.12      294.59     39.23 o 
  12  24   1     2695.07     2873.87    187.98 o 
  13  24   1      307.88      319.19     43.03 o 
  14  24   1      145.77      202.14     37.26 o 
  15  24   1      241.61      219.40     47.62 o 
  16  24   1      465.63      398.07     59.74 o 
  17  24   1      105.16      124.29     34.43 o 
 -17  25   1       52.62       41.13     42.05 o 
 -16  25   1        4.43       23.90     24.78 o 
 -15  25   1     1004.74     1106.99    109.13 o 
 -14  25   1      301.47      149.12     38.08 o 
 -13  25   1      105.72       93.40     25.16 o 
 -12  25   1      304.29      130.40     29.00 o 
 -11  25   1       46.05       46.37     19.51 o 
 -10  25   1      567.44      473.36     46.00 o 
  -9  25   1     1307.96      962.15     80.52 o 
  -8  25   1       55.50       48.49     21.68 o 
  -7  25   1      221.92      202.02     28.51 o 
  -6  25   1      186.43      144.62     26.65 o 
  -5  25   1      957.56     1219.93     94.85 o 
  -4  25   1      105.70      100.37     16.88 o 
  -3  25   1       14.70       10.87     32.37 o 
  -2  25   1      729.63      944.29     65.27 o 
  -1  25   1     1438.75     1608.30     98.97 o 
   0  25   1     1136.83      855.65     71.57 o 
   1  25   1       58.62       44.57     13.48 o 
   2  25   1     1559.60     2093.67    137.24 o 
   3  25   1    15529.52    15842.99    155.15 o 
   4  25   1      745.55      818.38     62.90 o 
   5  25   1       32.97       63.73     18.78 o 
   6  25   1    22950.76    22700.82    486.62 o 
   7  25   1     1386.38     1444.36    111.11 o 
   8  25   1      166.24      118.40     24.02 o 
   9  25   1      740.50      495.76     49.80 o 
  10  25   1       19.78       89.59     27.39 o 
  11  25   1      812.75      661.46     68.69 o 
  12  25   1      338.86      207.07     43.36 o 
  13  25   1       39.30       96.79     33.52 o 
  14  25   1       47.23       78.23     21.67 o 
  15  25   1       28.58       74.14     40.79 o 
  16  25   1        3.23       87.85     42.72 o 
  17  25   1       15.68       88.48     35.83 o 
 -16  26   1      130.25      188.87     40.33 o 
 -15  26   1       37.70      109.68     31.26 o 
 -14  26   1      419.34      190.62     50.26 o 
 -13  26   1        3.61       66.37     25.27 o 
 -12  26   1      283.14      297.18     50.75 o 
 -11  26   1        3.88      103.49     21.10 o 
 -10  26   1      821.46      748.86     67.00 o 
  -9  26   1     2124.50     2479.63    129.62 o 
  -8  26   1       58.98       73.27     21.57 o 
  -7  26   1       74.93       65.72     22.17 o 
  -6  26   1     1050.79     1075.86    124.68 o 
  -5  26   1      720.11      658.29     60.77 o 
  -4  26   1        8.57       42.09     15.46 o 
  -3  26   1    11222.95    11465.17    116.22 o 
  -2  26   1        0.87       24.63     21.63 o 
  -1  26   1      404.06      338.44     37.38 o 
   0  26   1    19052.91    18959.42    176.48 o 
   1  26   1      449.56      564.24     54.80 o 
   2  26   1       96.62       96.58     20.33 o 
   3  26   1        0.70      -12.87     16.68 o 
   4  26   1      197.09      266.32     37.71 o 
   5  26   1      573.07      685.86     60.73 o 
   6  26   1     7511.30     6361.58    248.54 o 
   7  26   1      646.72      656.82     57.26 o 
   8  26   1      111.13      114.76     19.57 o 
   9  26   1     7162.13     7412.32    155.47 o 
  10  26   1      108.07       74.31     21.55 o 
  11  26   1      501.20      516.06     59.75 o 
  12  26   1     1863.44     1940.37    133.02 o 
  13  26   1      186.40      236.14     40.12 o 
  14  26   1       73.96      174.95     37.14 o 
  15  26   1     3258.31     3883.72    316.65 o 
  16  26   1       18.00      118.65     32.52 o 
 -16  27   1       97.99      141.64     37.88 o 
 -15  27   1      191.52      277.67     47.48 o 
 -14  27   1      190.07       82.54     30.79 o 
 -13  27   1      808.49      837.31     89.91 o 
 -12  27   1       45.24       46.23     21.20 o 
 -11  27   1       67.84       69.57     21.36 o 
 -10  27   1       61.01      101.60     25.77 o 
  -9  27   1     5611.52     6091.00    130.57 o 
  -8  27   1       76.88       67.04     20.23 o 
  -7  27   1      191.62      130.43     24.58 o 
  -6  27   1    12373.50    12970.12    192.72 o 
  -5  27   1      415.10      319.29     45.02 o 
  -4  27   1      371.57      294.17     36.76 o 
  -3  27   1     6172.26     5573.68    127.44 o 
  -2  27   1      307.05      405.83     46.58 o 
  -1  27   1      894.52     1073.72     78.77 o 
   0  27   1     5430.35     5281.60    147.17 o 
   1  27   1      129.94      113.71     21.60 o 
   2  27   1      642.49      693.22     74.85 o 
   3  27   1     5336.68     5640.00    137.38 o 
   4  27   1       86.54       73.53     18.21 o 
   5  27   1       15.39       44.98     15.08 o 
   6  27   1     1980.43     1685.73    115.98 o 
   7  27   1       58.83       48.70     18.29 o 
   8  27   1        5.30       75.10     21.04 o 
   9  27   1      512.12      407.41     83.53 o 
  10  27   1      396.91      242.18     57.77 o 
  11  27   1      440.35      429.15     51.84 o 
  12  27   1     1267.17     1462.35    104.09 o 
  13  27   1       53.07       65.28     22.24 o 
  14  27   1      149.14       96.25     32.85 o 
  15  27   1     4165.16     4764.72    362.49 o 
  16  27   1       24.37       66.89     47.15 o 
 -16  28   1       55.19       46.58     31.12 o 
 -15  28   1     1368.94     1518.31    140.83 o 
 -14  28   1        6.56       94.00     27.48 o 
 -13  28   1       51.46        6.12     36.98 o 
 -12  28   1      851.05      954.79     81.64 o 
 -11  28   1       31.74       48.03     19.70 o 
 -10  28   1       37.05       58.20     20.56 o 
  -9  28   1      207.80      175.06     27.49 o 
  -8  28   1       83.22       87.97     25.51 o 
  -7  28   1       52.58       71.38     23.33 o 
  -6  28   1      873.90      511.63     91.55 o 
  -5  28   1      961.28     1068.04     74.73 o 
  -4  28   1      724.06      825.50     62.08 o 
  -3  28   1     2374.77     2398.01    135.64 o 
  -2  28   1      379.93      452.26     45.29 o 
  -1  28   1      454.34      521.60     49.22 o 
   0  28   1      308.49      236.11     34.75 o 
   1  28   1      696.65      889.80     67.27 o 
   2  28   1      646.30      624.35     56.03 o 
   3  28   1       21.41       -9.62     15.61 o 
   4  28   1       44.74       55.85     17.44 o 
   5  28   1      881.66     1113.80     89.95 o 
   6  28   1      424.48      422.80     65.09 o 
   7  28   1       38.34       66.88     19.68 o 
   8  28   1        0.22       72.54     19.58 o 
   9  28   1     2257.63     2127.71    120.04 o 
  10  28   1      291.50      125.97     33.10 o 
  11  28   1       59.47       42.83     22.21 o 
  12  28   1      116.34      149.84     30.29 o 
  13  28   1        9.19       29.77     22.48 o 
  14  28   1       88.22       95.62     28.11 o 
  15  28   1       32.15       32.18     34.52 o 
  16  28   1        0.28       38.54     31.30 o 
 -15  29   1      644.21      790.61     92.18 o 
 -14  29   1        3.07       68.69     25.16 o 
 -13  29   1      338.58      384.26     50.43 o 
 -12  29   1      165.48       74.95     23.84 o 
 -11  29   1       23.61      104.98     26.12 o 
 -10  29   1       13.17       94.72     22.74 o 
  -9  29   1     3368.17     3257.20    210.21 o 
  -8  29   1      395.49      287.04     39.36 o 
  -7  29   1      141.03       70.94     18.67 o 
  -6  29   1    14013.97    14913.03    233.63 o 
  -5  29   1        9.99       36.22     20.31 o 
  -4  29   1       17.51       46.84     24.53 o 
  -3  29   1    10728.25    11485.42    113.21 o 
  -2  29   1       59.65       97.68     27.90 o 
  -1  29   1      343.73      313.38     34.56 o 
   0  29   1    17001.52    17765.89    203.36 o 
   1  29   1        4.03       49.97     19.52 o 
   2  29   1       23.70       45.38     21.68 o 
   3  29   1    11143.38    12120.90    167.69 o 
   4  29   1      316.48      298.73     39.56 o 
   5  29   1      714.53      503.58     51.74 o 
   6  29   1     4206.19     4129.39    181.46 o 
   7  29   1       11.86       73.26     37.03 o 
   8  29   1       36.79       49.48     20.02 o 
   9  29   1     3011.87     2917.83    184.34 o 
  10  29   1      279.70      207.04     35.51 o 
  11  29   1       20.55       73.00     24.09 o 
  12  29   1     6572.54     7107.48    315.55 o 
  13  29   1      360.87      193.64     60.13 o 
  14  29   1      520.06      562.07     72.50 o 
  15  29   1     1044.73     1239.26    135.48 o 
 -15  30   1     1646.83     1645.33    155.36 o 
 -14  30   1      125.97      122.02     29.66 o 
 -13  30   1      179.54      121.93     36.10 o 
 -12  30   1     1706.37     1581.70    162.17 o 
 -11  30   1       12.65       84.79     27.47 o 
 -10  30   1       13.21       88.75     23.15 o 
  -9  30   1      357.63      226.50     35.03 o 
  -8  30   1      449.45      390.19     43.27 o 
  -7  30   1      990.28      925.77     73.96 o 
  -6  30   1     2532.50     1808.97    266.27 o 
  -5  30   1      594.03      843.60     76.43 o 
  -4  30   1      655.18      698.34     70.42 o 
  -3  30   1     2887.90     2913.24    130.30 o 
  -2  30   1      425.79      463.90     51.88 o 
  -1  30   1      749.08     1006.72     71.87 o 
   0  30   1     1614.66     1479.18    170.82 o 
   1  30   1     1463.96     1845.24    123.93 o 
   2  30   1      376.40      462.03     54.80 o 
   3  30   1      580.27      564.99     54.76 o 
   4  30   1      149.82      179.83     34.68 o 
   5  30   1     1026.89     1114.27     89.33 o 
   6  30   1     1705.07     1489.42    113.97 o 
   7  30   1        2.17       38.58     18.59 o 
   8  30   1      175.91       76.15     26.16 o 
   9  30   1      703.76      619.01     62.11 o 
  10  30   1       10.84       82.73     25.15 o 
  11  30   1       59.66       86.23     23.63 o 
  12  30   1     2200.08     2456.45    207.28 o 
  13  30   1      153.52       84.20     25.28 o 
  14  30   1       82.19       60.51     46.74 o 
  15  30   1      525.00      646.01     84.67 o 
 -14  31   1        4.85       78.39     37.39 o 
 -13  31   1       60.56       57.19     28.89 o 
 -12  31   1     1683.32     1615.22    146.57 o 
 -11  31   1       99.81       40.68     25.78 o 
 -10  31   1      143.96      143.61     27.56 o 
  -9  31   1       81.22       70.63     19.03 o 
  -8  31   1      248.21      202.44     32.38 o 
  -7  31   1      154.85      112.14     25.24 o 
  -6  31   1     4255.39     4772.20    140.18 o 
  -5  31   1        4.44       26.84     19.39 o 
  -4  31   1       72.78       92.05     26.18 o 
  -3  31   1     1726.34     1472.90    111.94 o 
  -2  31   1      378.73      383.88     45.50 o 
  -1  31   1       10.64        4.91     24.90 o 
   0  31   1     1955.59     2049.37    121.64 o 
   1  31   1      202.03      207.15     29.11 o 
   2  31   1      178.35      188.66     34.86 o 
   3  31   1     2655.63     2630.42    123.83 o 
   4  31   1       76.54       62.05     18.43 o 
   5  31   1       48.48       14.94     27.79 o 
   6  31   1     1242.22     1124.41     82.05 o 
   7  31   1       67.81       65.42     19.41 o 
   8  31   1      143.80      183.06     31.13 o 
   9  31   1      664.72      494.77     53.47 o 
  10  31   1       27.28       61.78     22.89 o 
  11  31   1        2.75       79.18     17.22 o 
  12  31   1     1417.92     1467.77    119.46 o 
  13  31   1       83.36       92.18     25.24 o 
  14  31   1        1.94       82.13     28.01 o 
 -14  32   1       24.21      125.37     34.97 o 
 -13  32   1       91.05       55.98     28.34 o 
 -12  32   1      346.36      225.25     40.42 o 
 -11  32   1      367.06      152.83     40.06 o 
 -10  32   1       13.49        9.10     31.02 o 
  -9  32   1     2019.61     2174.99    137.39 o 
  -8  32   1       48.83       85.83     23.64 o 
  -7  32   1      610.15      559.92     61.83 o 
  -6  32   1       96.45       13.39     25.20 o 
  -5  32   1        4.98       38.43     19.46 o 
  -4  32   1       28.18       58.47     26.71 o 
  -3  32   1     3394.92     3332.49    143.16 o 
  -2  32   1        5.27       30.62     21.52 o 
  -1  32   1      229.16      265.54     39.27 o 
   0  32   1    14000.78    15381.66    225.30 o 
   1  32   1      395.27      472.24     44.83 o 
   2  32   1       22.88       34.09     23.12 o 
   3  32   1     7417.95     8072.11    155.12 o 
   4  32   1      136.52       70.65     20.68 o 
   5  32   1      503.70      598.77     57.73 o 
   6  32   1     4203.52     4591.01    151.84 o 
   7  32   1      253.82      162.19     31.81 o 
   8  32   1      233.94      163.70     31.18 o 
   9  32   1     4410.06     4612.57    220.52 o 
  10  32   1       42.57       70.28     37.16 o 
  11  32   1        1.21      128.70     33.62 o 
  12  32   1     1913.83     1830.59    146.97 o 
  13  32   1       47.60       76.75     27.85 o 
  14  32   1       57.16       74.19     30.23 o 
 -13  33   1       62.64       21.88     38.26 o 
 -12  33   1     2027.13     2207.54    185.30 o 
 -11  33   1      228.23      139.46     27.90 o 
 -10  33   1       53.28       69.58     20.48 o 
  -9  33   1     2754.26     2750.26    141.43 o 
  -8  33   1       80.68      115.96     23.22 o 
  -7  33   1      458.17      404.97     46.85 o 
  -6  33   1      231.07      139.19     29.17 o 
  -5  33   1      395.63      349.91     42.80 o 
  -4  33   1        1.52       50.06     21.02 o 
  -3  33   1     3949.92     3827.83    210.27 o 
  -2  33   1     1267.87     1432.67    104.06 o 
  -1  33   1     1444.04     1584.80    114.89 o 
   0  33   1     5329.11     5183.10    120.88 o 
   1  33   1        1.28       47.86     21.33 o 
   2  33   1      743.32      847.08     77.52 o 
   3  33   1     4567.61     4952.65    155.38 o 
   4  33   1      447.16      515.63     56.20 o 
   5  33   1        3.66       45.12     20.64 o 
   6  33   1       99.00       69.48     31.14 o 
   7  33   1      614.38      562.27     53.19 o 
   8  33   1      396.84      375.48     44.84 o 
   9  33   1     1071.14      780.85    124.72 o 
  10  33   1       90.15      130.18     44.54 o 
  11  33   1       18.52       64.12     29.50 o 
  12  33   1      209.42      112.19     31.03 o 
  13  33   1       55.26      106.51     37.48 o 
 -13  34   1       44.33       80.75     44.17 o 
 -12  34   1     4108.50     4622.80    311.88 o 
 -11  34   1       57.78       95.98     27.58 o 
 -10  34   1      173.18      102.99     23.47 o 
  -9  34   1     2044.86     2076.94    128.34 o 
  -8  34   1       11.05       35.59     15.76 o 
  -7  34   1      199.28      200.78     32.34 o 
  -6  34   1       47.99       90.63     24.26 o 
  -5  34   1        2.63       68.84     20.32 o 
  -4  34   1        0.87      111.71     24.97 o 
  -3  34   1    12621.51    14740.01    299.32 o 
  -2  34   1      217.43      165.69     33.70 o 
  -1  34   1        6.81       17.57     18.67 o 
   0  34   1     3380.26     3279.08    149.18 o 
   1  34   1       11.28      109.98     28.52 o 
   2  34   1       41.25       62.81     26.15 o 
   3  34   1       50.34        6.43     18.87 o 
   4  34   1       30.01       89.27     21.65 o 
   5  34   1        9.60       44.45     23.02 o 
   6  34   1     4478.07     5107.67    173.81 o 
   7  34   1      167.88       88.53     19.48 o 
   8  34   1      160.56       84.62     26.47 o 
   9  34   1     4761.03     5400.46    167.69 o 
  10  34   1       23.60       57.18     31.59 o 
  11  34   1       67.01      130.60     32.89 o 
  12  34   1       33.11       87.94     28.44 o 
  13  34   1       18.11      119.39     33.57 o 
 -12  35   1       67.77      133.00     35.57 o 
 -11  35   1        8.16       85.53     28.63 o 
 -10  35   1       99.56       71.20     34.78 o 
  -9  35   1     1262.13      964.02     95.29 o 
  -8  35   1       53.97       64.17     24.47 o 
  -7  35   1      136.06      105.53     23.11 o 
  -6  35   1     1909.31     1921.63    131.78 o 
  -5  35   1      287.56      134.20     32.43 o 
  -4  35   1       18.56       49.39     20.41 o 
  -3  35   1       16.97       44.79     35.72 o 
  -2  35   1      570.39      545.33     57.88 o 
  -1  35   1      816.21      874.55     93.22 o 
   0  35   1     5635.34     6439.64    202.05 o 
   1  35   1        5.12       78.57     34.01 o 
   2  35   1      750.12      926.26     84.63 o 
   3  35   1     4806.36     5826.69    183.26 o 
   4  35   1       56.83      125.13     25.38 o 
   5  35   1        6.80       45.23     20.32 o 
   6  35   1     3052.49     2812.37    197.57 o 
   7  35   1      352.64      199.41     40.65 o 
   8  35   1      159.85      154.19     25.62 o 
   9  35   1      467.35      293.76     53.58 o 
  10  35   1       42.71       62.38     29.57 o 
  11  35   1      204.74      138.69     34.13 o 
  12  35   1      532.69      451.10     54.70 o 
 -12  36   1       22.42       68.98     32.88 o 
 -11  36   1       64.82      144.94     44.66 o 
 -10  36   1      154.34      137.14     29.51 o 
  -9  36   1     2079.74     2276.51    168.35 o 
  -8  36   1      109.56      122.51     30.57 o 
  -7  36   1       68.31       82.12     21.86 o 
  -6  36   1       99.57      130.66     25.01 o 
  -5  36   1      165.16      112.67     32.02 o 
  -4  36   1      194.23      229.07     34.21 o 
  -3  36   1      283.43      268.24     40.74 o 
  -2  36   1       46.06       81.39     21.41 o 
  -1  36   1       62.86       50.33     43.12 o 
   0  36   1     1475.42     1376.98    104.39 o 
   1  36   1      447.82      509.93     64.96 o 
   2  36   1      166.15      101.29     31.62 o 
   3  36   1      274.69      246.85     45.22 o 
   4  36   1      325.72      338.35     42.85 o 
   5  36   1      199.69      163.08     30.15 o 
   6  36   1     4519.79     4909.84    233.99 o 
   7  36   1      108.93       80.91     20.70 o 
   8  36   1        2.89       24.83     20.08 o 
   9  36   1       10.92       32.69     24.95 o 
  10  36   1      192.27      153.81     33.54 o 
  11  36   1       70.01      123.84     26.89 o 
  12  36   1      129.85      125.78     32.48 o 
 -11  37   1       18.82       66.20     40.47 o 
 -10  37   1       24.66       30.53     36.33 o 
  -9  37   1     2522.79     2142.46    161.98 o 
  -8  37   1        3.46       58.03     22.91 o 
  -7  37   1        0.52       57.61     17.67 o 
  -6  37   1     2058.71     2139.73    131.58 o 
  -5  37   1      263.16      232.65     37.94 o 
  -4  37   1        2.30       26.44     27.89 o 
  -3  37   1      420.70      350.53     57.49 o 
  -2  37   1      326.90      297.51     45.49 o 
  -1  37   1      564.83      670.09     63.82 o 
   0  37   1     5537.58     6067.16    222.71 o 
   1  37   1        8.85        2.11     43.17 o 
   2  37   1      432.54      310.49     52.55 o 
   3  37   1     4099.45     5176.81    235.16 o 
   4  37   1       82.51       88.93     32.05 o 
   5  37   1        0.95       34.53     28.82 o 
   6  37   1     3932.67     4046.28    247.62 o 
   7  37   1       84.65       78.86     17.81 o 
   8  37   1        4.96       80.39     22.27 o 
   9  37   1      167.90      166.68     34.50 o 
  10  37   1      114.02       62.90     30.31 o 
  11  37   1      227.64      262.77     41.73 o 
 -10  38   1       90.66      158.66     30.22 o 
  -9  38   1      191.93      138.26     29.33 o 
  -8  38   1       57.03       84.84     22.13 o 
  -7  38   1      310.76      252.90     35.66 o 
  -6  38   1     1493.16     1183.77    106.37 o 
  -5  38   1      596.80      584.44     61.48 o 
  -4  38   1      433.53      418.36     37.67 o 
  -3  38   1      246.32      174.90     33.61 o 
  -2  38   1      157.32      122.44     45.23 o 
  -1  38   1      133.22      144.07     37.74 o 
   0  38   1      708.06      586.66     68.97 o 
   1  38   1      480.04      382.51     56.09 o 
   2  38   1      258.60      256.50     42.97 o 
   3  38   1       94.82       17.75     35.02 o 
   4  38   1      301.36      384.92     49.91 o 
   5  38   1      437.32      429.17     53.38 o 
   6  38   1        6.60       10.15     27.60 o 
   7  38   1        1.47       81.40     24.06 o 
   8  38   1      174.43      131.66     36.08 o 
   9  38   1      114.31      109.75     30.01 o 
  10  38   1      171.70      124.64     38.21 o 
  -9  39   1      377.91      335.36     44.90 o 
  -8  39   1       94.24      119.60     26.40 o 
  -7  39   1       15.32       52.12     20.20 o 
  -6  39   1     5115.13     5545.90    276.17 o 
  -5  39   1      102.05       98.32     23.97 o 
  -4  39   1      143.60      111.19     29.07 o 
  -3  39   1     3222.28     3980.43    169.82 o 
  -2  39   1      215.56      127.59     50.76 o 
  -1  39   1       55.26      115.56     35.60 o 
   0  39   1     1468.54     1739.32    161.56 o 
   1  39   1        0.22       82.88     39.97 o 
   2  39   1        7.29        9.91     28.00 o 
   3  39   1     5236.73     6343.00    174.36 o 
   4  39   1       13.25       46.71     23.05 o 
   5  39   1        1.37       17.86     40.69 o 
   6  39   1     2303.62     2307.19    188.61 o 
   7  39   1       46.88       97.14     23.89 o 
   8  39   1       54.70       99.05     32.59 o 
   9  39   1     1040.21     1083.99    118.62 o 
  -9  40   1      268.54      183.01     36.31 o 
  -8  40   1       96.35      107.80     22.60 o 
  -7  40   1      151.77      158.49     28.04 o 
  -6  40   1       43.55       49.25     21.30 o 
  -5  40   1      330.54      290.57     48.90 o 
  -4  40   1     1185.34     1203.63    122.21 o 
  -3  40   1     1698.92     1623.92    138.19 o 
  -2  40   1      181.99      153.61     44.53 o 
  -1  40   1      177.08      208.39     34.00 o 
   0  40   1     3150.82     3840.90    220.59 o 
   1  40   1     1233.99     1539.88    165.22 o 
   2  40   1      428.05      449.72     63.21 o 
   3  40   1      600.00      532.00     61.74 o 
   4  40   1       40.04       78.61     30.61 o 
   5  40   1      805.85      952.71     99.32 o 
   6  40   1       34.67       30.40     29.23 o 
   7  40   1        2.52       60.88     26.27 o 
   8  40   1       43.61       88.39     32.66 o 
  -7  41   1      118.66       67.56     24.19 o 
  -6  41   1      686.79      570.32     64.72 o 
  -5  41   1      165.85      192.66     34.51 o 
  -4  41   1        3.06       63.36     24.83 o 
  -3  41   1      757.26      712.45     77.66 o 
  -2  41   1      185.68      171.95     37.14 o 
  -1  41   1      216.95      141.04     38.37 o 
   0  41   1      232.08      187.99     39.48 o 
   1  41   1       73.58       54.40     28.89 o 
   2  41   1      284.23      328.02     52.35 o 
   3  41   1     2780.23     3278.81    257.05 o 
   4  41   1      103.06      111.93     35.55 o 
   5  41   1      126.73      127.77     27.69 o 
   6  41   1       70.96       75.01     26.58 o 
   7  41   1      150.08      111.55     26.65 o 
  -6  42   1      139.78      138.12     30.92 o 
  -5  42   1        6.39       18.43     39.02 o 
  -4  42   1        6.68       66.36     31.64 o 
  -3  42   1     2864.26     3286.76    246.05 o 
  -2  42   1       80.93       37.15     30.88 o 
  -1  42   1      173.82      195.40     41.51 o 
   0  42   1     2354.97     2794.10    226.78 o 
   1  42   1       48.91       76.49     36.37 o 
   2  42   1       61.18       88.53     62.98 o 
   3  42   1      236.72      221.42     44.66 o 
   4  42   1      115.87      112.82     33.78 o 
   5  42   1      195.79      103.49     29.16 o 
   6  42   1      584.78      518.59     73.44 o 
  -5  43   1      233.80      160.24     40.90 o 
  -4  43   1      169.46      231.93     41.24 o 
  -3  43   1      128.12       65.89     35.44 o 
  -2  43   1     1032.20     1078.59    131.93 o 
  -1  43   1      936.86      976.00    118.86 o 
   0  43   1       79.75       81.47     31.69 o 
   1  43   1       42.06      128.86     35.28 o 
   2  43   1      423.11      357.93     61.69 o 
   3  43   1     1380.69     1268.41    127.40 o 
   4  43   1      644.45      716.35     90.21 o 
   5  43   1       32.96      116.74     29.90 o 
  -2  44   1       28.56       24.83     30.78 o 
  -1  44   1       24.26       14.47     33.54 o 
   0  44   1     1732.12     1890.38    166.83 o 
   1  44   1       16.52       56.70     32.63 o 
   2  44   1       10.08       60.18     44.86 o 
 -20   0   2       19.94      146.83     72.68 o 
 -19   0   2      347.85      399.03    122.73 o 
 -18   0   2     3738.73     3551.78    533.06 o 
 -17   0   2      167.21      233.92    118.86 o 
 -16   0   2      119.55      137.43     86.63 o 
 -15   0   2     3980.66     3933.80    338.05 o 
 -14   0   2      287.13      187.09     87.52 o 
 -13   0   2     1161.37     1526.32    235.70 o 
 -12   0   2     4012.70     3972.02    371.96 o 
 -11   0   2      702.07     1029.19    201.32 o 
 -10   0   2     4363.10     5234.76    241.07 o 
  -9   0   2     5381.60     5215.09    118.38 o 
  -8   0   2      536.76      689.07     96.05 o 
  -7   0   2     1416.46     1408.41    184.84 o 
  -6   0   2      698.30      799.89     94.48 o 
  -5   0   2     2040.84     2570.12    123.28 o 
  -4   0   2      455.27      369.11     51.87 o 
  -3   0   2   217390.73   271503.38   1874.20 o 
  -2   0   2      887.67     1204.19    124.36 o 
  -1   0   2       79.18       24.80      6.19 o 
   0   0   2    40849.50    39537.04    201.34 o 
   1   0   2      128.64       42.44     16.25 o 
   2   0   2       90.05       69.71     17.12 o 
   3   0   2    51573.05    48372.64    179.01 o 
   4   0   2     3383.83     4113.31    245.10 o 
   5   0   2     3472.57     4137.23    214.18 o 
   6   0   2   108274.97   110240.55    561.21 o 
   7   0   2      593.77      591.26     71.05 o 
   8   0   2     1286.53     1186.00    332.69 o 
   9   0   2    34914.93    35901.20    629.71 o 
  10   0   2        1.55      -13.96     45.52 o 
  11   0   2        3.69       71.45     40.54 o 
  12   0   2        7.46      -41.84     63.90 o 
  14   0   2     1173.44     1742.67    323.10 o 
  15   0   2     2577.26     3065.05    331.91 o 
  16   0   2       87.83      135.36     51.04 o 
  17   0   2      164.96      214.06     75.29 o 
  18   0   2      237.39      268.15    115.29 o 
 -20   1   2        0.44       32.24     47.94 o 
 -19   1   2        0.02      138.14     85.86 o 
 -18   1   2        1.63      131.85     47.35 o 
 -17   1   2      181.79      217.89     81.11 o 
 -16   1   2      728.30     1009.24    139.20 o 
 -15   1   2     5276.31     5336.35    248.91 o 
 -14   1   2       17.89       -8.50     39.94 o 
 -13   1   2        7.55       81.15     40.69 o 
 -12   1   2      724.07      838.49    104.27 o 
 -11   1   2      103.80      107.58     34.88 o 
 -10   1   2        0.91       41.34     31.47 o 
  -9   1   2       49.20       79.43     21.21 o 
  -8   1   2      389.99      499.19     63.65 o 
  -7   1   2       71.63       72.98     19.99 o 
  -6   1   2      235.34      195.16     20.25 o 
  -5   1   2      316.46      326.37     26.39 o 
  -4   1   2      204.44      220.33     23.57 o 
  -3   1   2   147756.56   160607.09    533.74 o 
  -2   1   2       66.58       37.93      6.24 o 
  -1   1   2       93.39       41.68      5.62 o 
   0   1   2    13611.37    11249.08     63.30 o 
   1   1   2       89.30       66.55     13.16 o 
   2   1   2      439.13      318.58     26.69 o 
   3   1   2     6217.55     5922.15     41.93 o 
   4   1   2       29.29       14.48      6.81 o 
   5   1   2       79.54       82.07     11.46 o 
   6   1   2    19153.46    18314.99    173.59 o 
   7   1   2      133.18      108.05     25.87 o 
   8   1   2       29.00       15.78     10.15 o 
   9   1   2     4392.12     3838.29    480.00 o 
  10   1   2      252.22      297.79     82.76 o 
  11   1   2      166.43      205.78     48.87 o 
  12   1   2    11397.41    11431.59    200.30 o 
  13   1   2       86.72      263.20    130.12 o 
  14   1   2      120.02      155.70     41.51 o 
  15   1   2     3687.84     4134.36    260.30 o 
  16   1   2       19.45      105.82     31.45 o 
  17   1   2       58.61      164.99     49.86 o 
  18   1   2     1506.66     1603.87    416.45 o 
  19   1   2      137.41      263.66    107.37 o 
  20   1   2       96.68       92.71     61.01 o 
 -20   2   2       17.12      197.19     67.78 o 
 -19   2   2      291.98      198.02    103.99 o 
 -18   2   2      227.08      345.46    135.05 o 
 -17   2   2        2.18       70.18     48.22 o 
 -16   2   2      461.60      563.46    155.39 o 
 -15   2   2      184.92       86.56     41.91 o 
 -14   2   2     1025.40     1065.53    111.39 o 
 -13   2   2      491.03      662.76    105.96 o 
 -12   2   2     7135.22     6347.44    241.59 o 
 -11   2   2      218.15      413.61     61.24 o 
 -10   2   2     2980.36     3443.34    192.01 o 
  -9   2   2     4596.21     4176.89    169.11 o 
  -8   2   2      792.56     1105.76    105.96 o 
  -7   2   2     1202.42     1135.65     90.20 o 
  -6   2   2    14032.60    12496.37     78.52 o 
  -5   2   2      459.06      580.47     45.94 o 
  -4   2   2      838.92      879.51     78.06 o 
  -3   2   2   101692.99   108325.86    331.91 o 
  -2   2   2       16.94       44.24      7.91 o 
  -1   2   2        5.91       16.52      5.88 o 
   0   2   2   157175.28   171505.55    841.39 o 
   1   2   2     1058.18      829.74     89.93 o 
   2   2   2        1.74       14.77      3.14 o 
   3   2   2   101266.59   103236.18    414.93 o 
   4   2   2      642.29      699.68     62.78 o 
   5   2   2      615.14      592.66     46.98 o 
   6   2   2    11389.41     8379.57     64.46 o 
   7   2   2      300.03      313.97     33.29 o 
   8   2   2     1077.07     1100.09     79.14 o 
   9   2   2     2346.19     2615.27     98.71 o 
  10   2   2       94.46       81.25     34.80 o 
  11   2   2       48.29       48.37     23.36 o 
  12   2   2       97.34      124.52     32.91 o 
  13   2   2     1211.39     1663.07    154.92 o 
  14   2   2       43.30      112.28     42.90 o 
  15   2   2     2408.43     2646.35    288.25 o 
  16   2   2      131.00      191.33     48.83 o 
  17   2   2      732.92      926.27    182.93 o 
  18   2   2      113.63      118.09     89.19 o 
  19   2   2        6.25       63.90     43.56 o 
  20   2   2       42.66       48.32     39.45 o 
 -20   3   2       63.34       64.58     50.24 o 
 -19   3   2       24.06       77.91     92.50 o 
 -18   3   2     1068.58      813.72    194.43 o 
 -17   3   2      476.09      603.53    150.11 o 
 -16   3   2      704.31     1034.64    122.37 o 
 -15   3   2     1067.32     1294.78    201.94 o 
 -14   3   2      148.85      134.43     43.85 o 
 -13   3   2     2422.51     2752.15    289.95 o 
 -12   3   2     1471.27     1449.95    178.60 o 
 -11   3   2      307.96      159.19     65.98 o 
 -10   3   2       12.66       10.79     34.13 o 
  -9   3   2    26649.64    24907.05    264.77 o 
  -8   3   2     1761.12     2266.74    151.41 o 
  -7   3   2     1040.29      885.36     73.78 o 
  -6   3   2    69240.94    68153.10    380.34 o 
  -5   3   2       35.56       38.62     10.82 o 
  -4   3   2     1961.03     2144.01    124.84 o 
  -3   3   2       87.83       37.66     20.03 o 
  -2   3   2       51.38       52.65      8.49 o 
  -1   3   2      310.27      303.40     24.13 o 
   1   3   2      522.31      395.21     45.11 o 
   2   3   2      273.28      198.89     20.00 o 
   3   3   2     4798.24     3848.95     47.60 o 
   4   3   2     1342.09     1410.22     75.91 o 
   5   3   2      301.48      359.78     34.11 o 
   6   3   2      601.30      819.49     83.00 o 
   7   3   2      483.04      521.25     56.77 o 
   8   3   2      301.45      188.95     32.47 o 
   9   3   2    34657.09    35688.92    255.23 o 
  10   3   2     1337.80     1336.56     98.27 o 
  11   3   2     1676.10     2307.57    200.06 o 
  12   3   2     3921.01     4050.53    216.18 o 
  13   3   2        8.05       38.28     23.26 o 
  14   3   2       73.24      154.92     42.86 o 
  15   3   2      660.81      679.00    159.04 o 
  16   3   2      342.43      324.21     91.90 o 
  17   3   2        4.03       -3.12     65.48 o 
  18   3   2       60.60      113.80     56.35 o 
  19   3   2      139.30       22.87     26.78 o 
  20   3   2      118.19      112.38     61.15 o 
 -20   4   2       78.98       93.83     59.51 o 
 -19   4   2        0.45       37.80     49.98 o 
 -18   4   2     1350.70     1371.24    321.64 o 
 -17   4   2      148.74      127.39     48.62 o 
 -16   4   2      292.49      272.50     84.00 o 
 -15   4   2      971.08     1224.81    157.25 o 
 -14   4   2      140.33      216.14     71.24 o 
 -13   4   2      345.28      560.43     76.27 o 
 -12   4   2     1926.02     2106.62    180.37 o 
 -11   4   2       44.17       98.44     28.98 o 
 -10   4   2      378.89      448.36     82.05 o 
  -9   4   2     1302.15     1307.12    110.20 o 
  -8   4   2      305.85      373.98     41.55 o 
  -7   4   2       93.51      137.41     23.95 o 
  -6   4   2      177.03      123.21     21.95 o 
  -5   4   2      124.95      135.56     16.27 o 
  -4   4   2      412.04      469.84     43.64 o 
  -3   4   2      252.55      297.34     35.07 o 
  -2   4   2        7.39        9.61      5.87 o 
  -1   4   2        2.07       20.56      4.77 o 
   0   4   2   123687.90   130994.69    619.61 o 
   1   4   2      606.06      443.31     57.29 o 
   2   4   2       50.35       31.13      5.61 o 
   3   4   2       35.14       39.74      8.62 o 
   4   4   2      153.82      134.44     13.83 o 
   5   4   2      202.34      193.83     24.67 o 
   6   4   2    11461.00    10052.98    158.14 o 
   7   4   2      640.89      782.03     84.31 o 
   8   4   2      501.19      515.88     49.56 o 
   9   4   2        3.25       14.19      9.66 o 
  10   4   2       27.98       34.23     13.14 o 
  11   4   2        0.60       17.41     21.67 o 
  12   4   2     2794.10     2891.67    141.05 o 
  13   4   2      252.03      240.68     61.95 o 
  14   4   2       43.60       50.91     34.17 o 
  15   4   2      459.09      525.13     74.10 o 
  16   4   2        6.01       41.65     33.05 o 
  17   4   2       20.26      309.23    118.54 o 
  18   4   2     1474.53     1240.63    224.63 o 
  19   4   2        8.00       47.54     33.88 o 
  20   4   2        2.76       32.73     81.98 o 
 -20   5   2       40.38       37.97     36.94 o 
 -19   5   2      286.96      211.08     73.62 o 
 -18   5   2      635.82      586.19    130.13 o 
 -17   5   2      409.90      497.42     84.62 o 
 -16   5   2     1107.26     1347.53    298.47 o 
 -15   5   2     2584.70     2857.56    188.39 o 
 -14   5   2       34.80       97.63     28.23 o 
 -13   5   2     2754.25     3045.36    211.63 o 
 -12   5   2      554.63      556.13     73.28 o 
 -11   5   2     1190.25     1219.07    131.81 o 
 -10   5   2        8.22       61.50     23.48 o 
  -9   5   2    19172.09    17214.73    196.45 o 
  -8   5   2      915.08     1040.95     75.02 o 
  -7   5   2     3893.96     4408.09     90.64 o 
  -6   5   2    37970.25    32828.04    156.37 o 
  -5   5   2       12.87       58.36     10.87 o 
  -4   5   2     1213.94     1472.34     79.03 o 
  -3   5   2    21719.34    21369.68    122.50 o 
  -2   5   2     1726.45     1871.52     91.56 o 
  -1   5   2     1287.44     1188.89     67.38 o 
   0   5   2    84679.15    85239.79    363.69 o 
   1   5   2       20.00       29.69     10.97 o 
   2   5   2       28.60       19.47      5.80 o 
   3   5   2   194108.67   218657.14    642.16 o 
   4   5   2      689.52      583.88     44.73 o 
   5   5   2      561.71      778.29     71.36 o 
   6   5   2      625.06      746.01     70.13 o 
   7   5   2     1990.12     2558.33    148.61 o 
   8   5   2      518.05      415.63     47.06 o 
   9   5   2    13712.55    12808.39    135.42 o 
  10   5   2      990.15     1002.88     66.41 o 
  11   5   2     1526.44     1735.80    100.68 o 
  12   5   2     8527.47     7627.52    161.59 o 
  13   5   2      394.57      474.58     68.04 o 
  14   5   2      329.65      382.27     59.36 o 
  15   5   2       48.70      116.41     43.19 o 
  16   5   2      703.20      666.79    173.94 o 
  17   5   2       90.53      115.80     73.39 o 
  18   5   2      606.98      549.81     88.94 o 
  19   5   2      132.90      169.46     65.73 o 
  20   5   2      156.85      209.49     58.35 o 
 -20   6   2        2.84       42.96     75.21 o 
 -19   6   2        2.38       76.95     94.67 o 
 -18   6   2      104.00      301.41    115.23 o 
 -17   6   2        0.74       79.70     49.29 o 
 -16   6   2       94.26      122.80     41.28 o 
 -15   6   2      755.51      839.67     94.80 o 
 -14   6   2      334.86      244.74     36.80 o 
 -13   6   2        3.78       75.78     21.84 o 
 -12   6   2     7982.22     7802.52    163.91 o 
 -11   6   2       60.28       82.22     19.15 o 
 -10   6   2     1209.17     1236.14     93.39 o 
  -9   6   2     2440.13     2347.03     71.45 o 
  -8   6   2      111.51      167.69     20.81 o 
  -7   6   2     1038.93      883.20     65.91 o 
  -6   6   2     2939.69     2614.09    110.54 o 
  -5   6   2       50.74       59.47      9.79 o 
  -4   6   2      426.55      541.96     39.87 o 
  -3   6   2    80759.79    77920.13    424.64 o 
  -2   6   2       61.28       31.11     11.13 o 
  -1   6   2     1039.26     1315.94     66.63 o 
   0   6   2     5360.48     5030.94     34.90 o 
   1   6   2        4.80       14.40      5.89 o 
   2   6   2       35.31       37.42      6.44 o 
   3   6   2    91196.01    91110.62    372.75 o 
   4   6   2      112.78      105.33     20.73 o 
   5   6   2      247.34      251.15     27.60 o 
   6   6   2     7106.56     6687.44     82.22 o 
   7   6   2      218.75      304.24     39.20 o 
   8   6   2      412.78      432.05     41.60 o 
   9   6   2     3205.30     3278.45     84.88 o 
  10   6   2        3.49       40.83     13.11 o 
  11   6   2        0.09       27.52     14.46 o 
  12   6   2        0.56       41.51     11.62 o 
  13   6   2        5.20       20.05     41.61 o 
  14   6   2       34.62       22.06     26.24 o 
  15   6   2     1644.84     1556.69    240.50 o 
  16   6   2       90.46      239.18    182.28 o 
  17   6   2      174.75      145.55     65.54 o 
  18   6   2        5.11      141.22     48.84 o 
  19   6   2        3.06       70.35     35.01 o 
  20   6   2       21.23       21.84     30.10 o 
 -20   7   2       41.45      -37.74     53.01 o 
 -19   7   2       37.45      147.65     81.40 o 
 -18   7   2        9.89       26.74     37.64 o 
 -17   7   2      178.81      182.35     52.13 o 
 -16   7   2      370.32      368.25     77.07 o 
 -15   7   2       23.39       39.74     33.12 o 
 -14   7   2       75.74      228.07     38.42 o 
 -13   7   2      264.73      305.00     41.43 o 
 -12   7   2     3408.60     3395.28     97.05 o 
 -11   7   2      477.91      467.76     55.67 o 
 -10   7   2      187.19      272.95     35.89 o 
  -9   7   2       75.51       81.16     26.34 o 
  -8   7   2      148.15      187.17     23.26 o 
  -7   7   2      577.55      558.28     44.26 o 
  -6   7   2    38867.42    35221.29    192.10 o 
  -5   7   2        6.33       26.65     10.47 o 
  -4   7   2     1920.88     2127.10     75.04 o 
  -3   7   2    24433.04    20576.69    103.91 o 
  -2   7   2     1651.76     2053.34     71.19 o 
  -1   7   2      231.21      260.64     18.88 o 
   0   7   2    56507.05    55085.32    327.72 o 
   1   7   2      193.61      194.96     14.91 o 
   2   7   2      256.94      206.66     20.97 o 
   3   7   2    42949.57    39035.43    110.32 o 
   4   7   2     2233.23     2522.69     96.76 o 
   5   7   2      666.31      626.78     59.06 o 
   6   7   2    11337.50    11946.21    134.71 o 
   7   7   2     1863.38     2400.08    135.98 o 
   8   7   2      202.11      207.27     31.00 o 
   9   7   2      560.50      365.41     33.95 o 
  10   7   2     1049.73     1090.23     70.23 o 
  11   7   2      713.27      763.02     72.02 o 
  12   7   2     8564.83     8396.25    353.10 o 
  13   7   2      204.42      237.56     42.55 o 
  14   7   2      706.71      934.86    148.29 o 
  15   7   2     1312.19     1259.26    171.61 o 
  16   7   2      538.82      496.56     92.13 o 
  17   7   2      119.62      266.18     61.55 o 
  18   7   2        5.70       98.59    217.93 o 
  19   7   2      187.21      154.50     50.27 o 
  20   7   2        6.32       39.11     27.38 o 
 -20   8   2      145.80      286.07    128.10 o 
 -19   8   2      170.77      273.75     86.32 o 
 -18   8   2       17.10       93.84     79.51 o 
 -17   8   2       76.35       35.85     58.88 o 
 -16   8   2      319.12      494.68    131.58 o 
 -15   8   2      108.20       87.91     34.65 o 
 -14   8   2      406.74      281.75     51.73 o 
 -13   8   2       31.44       98.74     29.38 o 
 -12   8   2     1484.91     1221.07     96.50 o 
 -11   8   2     2021.26     2476.64    124.12 o 
 -10   8   2     2925.66     3594.74     94.48 o 
  -9   8   2      388.01      299.12     30.10 o 
  -8   8   2       43.96       74.68     17.49 o 
  -7   8   2       41.76       45.57     13.16 o 
  -6   8   2     1406.56     1205.48     78.07 o 
  -5   8   2      705.38     1071.27     78.13 o 
  -4   8   2      429.63      474.42     27.88 o 
  -3   8   2      524.96      545.68     41.75 o 
  -2   8   2      189.53      155.00     14.14 o 
  -1   8   2     1308.40     1511.12     90.39 o 
   0   8   2    49102.10    43751.53    132.49 o 
   1   8   2       65.58      113.59     14.06 o 
   2   8   2      422.56      424.06     29.14 o 
   3   8   2    32625.46    30736.10     94.10 o 
   4   8   2     1604.95     1870.54     76.55 o 
   5   8   2      955.31      836.96     85.10 o 
   6   8   2    19524.03    17339.04    154.82 o 
   7   8   2       20.92       43.09     13.39 o 
   8   8   2     3543.67     4326.78    180.15 o 
   9   8   2    28622.50    29385.17    493.58 o 
  10   8   2        2.49       29.00     12.29 o 
  11   8   2       70.76       87.57     23.82 o 
  12   8   2      233.69      240.63     39.55 o 
  13   8   2     1383.19     1306.13    127.48 o 
  14   8   2      164.47      237.96     61.57 o 
  15   8   2       36.43       23.56     31.60 o 
  16   8   2       46.25       83.40     38.75 o 
  17   8   2      103.91      159.03     52.94 o 
  18   8   2     1677.66     1770.78    320.33 o 
  19   8   2       80.69      148.12     52.19 o 
  20   8   2       59.23       62.14     34.24 o 
 -20   9   2       31.94       44.63     51.04 o 
 -19   9   2        6.29      126.54     53.95 o 
 -18   9   2        0.18      104.49     61.21 o 
 -17   9   2       26.80      139.34     76.44 o 
 -16   9   2       10.23       -3.97     36.84 o 
 -15   9   2      285.92      222.36     59.25 o 
 -14   9   2       94.41      122.92     43.57 o 
 -13   9   2       49.16       59.26     20.37 o 
 -12   9   2      231.42      312.25     40.39 o 
 -11   9   2       69.40       86.33     15.10 o 
 -10   9   2      210.89      244.15     37.38 o 
  -9   9   2        8.14       43.66     11.69 o 
  -8   9   2      596.57      777.88     64.01 o 
  -7   9   2      134.70      170.82     21.67 o 
  -6   9   2     4953.26     4325.56     52.17 o 
  -5   9   2      289.13      350.01     30.77 o 
  -4   9   2        8.98       20.63      5.79 o 
  -3   9   2     4994.17     3862.46     73.82 o 
  -2   9   2      602.84      726.06     55.85 o 
  -1   9   2      104.88       66.78     10.96 o 
   1   9   2      151.33      175.94     15.08 o 
   2   9   2      107.64      119.20     12.09 o 
   3   9   2     9527.47     9220.82     61.77 o 
   4   9   2      922.40     1376.72     79.29 o 
   5   9   2       14.14       20.26     10.22 o 
   6   9   2       72.23       97.57     20.10 o 
   7   9   2      373.22      362.64     38.60 o 
   8   9   2      798.97      950.80     86.80 o 
   9   9   2     5530.99     5207.90    101.68 o 
  10   9   2      289.12      275.84     34.96 o 
  11   9   2        3.54       49.00     17.91 o 
  12   9   2     1604.54     1429.26    115.79 o 
  13   9   2       20.19       74.11     25.50 o 
  14   9   2       68.58      118.81     41.62 o 
  15   9   2        7.43       50.45     34.15 o 
  16   9   2      105.81      106.47     59.20 o 
  17   9   2       26.95       24.43    102.86 o 
  18   9   2       54.04       61.85     31.99 o 
  19   9   2       14.33       61.32     39.35 o 
  20   9   2        0.42      161.22    123.38 o 
 -20  10   2        4.68      137.26     70.38 o 
 -19  10   2      298.89      471.54    152.26 o 
 -18  10   2      167.89      190.19     68.94 o 
 -17  10   2        9.35       44.45    127.43 o 
 -16  10   2      298.84      320.81     64.44 o 
 -15  10   2      736.41      505.03    135.60 o 
 -14  10   2      317.23      145.58     61.11 o 
 -13  10   2       70.55      128.92     27.76 o 
 -12  10   2     8854.72     9015.15    143.47 o 
 -11  10   2      311.32      461.19     54.01 o 
 -10  10   2     2259.32     2688.09    152.83 o 
  -9  10   2     1527.69     1408.52     96.51 o 
  -8  10   2       32.47       77.85     14.68 o 
  -7  10   2     3409.18     4253.39    100.57 o 
  -6  10   2    77897.55    79847.94    422.97 o 
  -5  10   2     1155.09     1566.79    113.10 o 
  -4  10   2      352.39      324.07     23.99 o 
  -3  10   2    81329.21    80116.78    655.24 o 
  -2  10   2        1.18        8.29     11.32 o 
  -1  10   2      975.75     1155.12     59.24 o 
   0  10   2    94376.67    94743.15    266.45 o 
   1  10   2      206.36      152.02     15.76 o 
   2  10   2       63.75       55.44      8.78 o 
   3  10   2    40239.41    35144.43    201.16 o 
   4  10   2      788.60      871.48     65.29 o 
   5  10   2      290.32      237.72     23.45 o 
   6  10   2    15963.39    12755.50    151.88 o 
   7  10   2      953.53      922.78     80.94 o 
   8  10   2     2445.34     2750.15    115.03 o 
   9  10   2     4325.94     4709.94     93.46 o 
  10  10   2       40.51       62.24     18.17 o 
  11  10   2       24.22       46.66     17.63 o 
  12  10   2    11022.11    11522.10    161.89 o 
  13  10   2     1678.10     1903.07    183.45 o 
  14  10   2      473.71      602.04     68.54 o 
  15  10   2     2303.74     2389.73    379.11 o 
  16  10   2      153.84      255.21     83.20 o 
  17  10   2      258.40      269.51     71.29 o 
  18  10   2       43.71      101.73     45.07 o 
  19  10   2       22.15       93.02     55.87 o 
 -19  11   2      112.70      155.16     49.76 o 
 -18  11   2      879.11      933.03    173.91 o 
 -17  11   2       41.50      139.26     44.31 o 
 -16  11   2       25.12       40.43     26.01 o 
 -15  11   2     1168.13     1221.95    152.50 o 
 -14  11   2      364.41      393.39     57.13 o 
 -13  11   2      319.39      272.86     38.63 o 
 -12  11   2     1120.75     1159.91     91.33 o 
 -11  11   2       42.03       26.99     19.47 o 
 -10  11   2       14.35       64.10     17.99 o 
  -9  11   2       64.16      136.65     22.36 o 
  -8  11   2      241.60      275.81     29.75 o 
  -7  11   2        1.17       60.06     13.94 o 
  -6  11   2    16141.38    13974.72    199.80 o 
  -5  11   2      128.67      139.59     20.77 o 
  -4  11   2     1798.23     2073.54     90.13 o 
  -3  11   2     9049.07     8039.39     51.69 o 
  -2  11   2      384.17      457.51     30.42 o 
  -1  11   2      887.68      886.59     64.97 o 
   0  11   2    21886.36    20886.35    111.42 o 
   1  11   2      123.06      149.16     16.20 o 
   2  11   2      487.56      514.45     35.68 o 
   3  11   2      333.71      275.87     26.17 o 
   4  11   2      324.47      432.52     36.41 o 
   5  11   2        5.99       19.78     11.46 o 
   6  11   2    15003.84    13951.00    375.63 o 
   7  11   2      145.10       76.57     23.57 o 
   8  11   2      123.81      100.57     19.26 o 
   9  11   2      131.95       96.86     20.27 o 
  10  11   2       14.90       34.72     19.57 o 
  11  11   2      490.26      542.82     65.83 o 
  12  11   2      497.38      489.59    116.53 o 
  13  11   2       82.16      167.43     31.31 o 
  14  11   2      205.64      229.56     37.89 o 
  15  11   2      844.98      906.93    115.91 o 
  16  11   2       17.55       87.99     34.22 o 
  17  11   2        3.13       86.60     55.91 o 
  18  11   2      266.02      297.00     94.07 o 
  19  11   2      185.42      124.64     58.70 o 
 -19  12   2      108.03      127.02     44.61 o 
 -18  12   2      154.65      209.54     53.84 o 
 -17  12   2       41.35       53.12     66.65 o 
 -16  12   2       84.37      155.50     41.58 o 
 -15  12   2       64.45      132.18     47.34 o 
 -14  12   2      286.23      272.43     51.99 o 
 -13  12   2       47.47       75.18     54.16 o 
 -12  12   2     5541.69     5250.52    150.28 o 
 -11  12   2      134.57      303.87     35.01 o 
 -10  12   2      943.17     1115.26     81.89 o 
  -9  12   2     2209.21     2349.86    132.71 o 
  -8  12   2      379.13      459.43     42.81 o 
  -7  12   2     1664.05     2140.36    114.21 o 
  -6  12   2    13733.87    13657.54    156.81 o 
  -5  12   2      966.55     1129.65     78.15 o 
  -4  12   2      738.15      872.48     65.52 o 
  -3  12   2    25093.17    23167.45    113.87 o 
  -2  12   2       36.29       52.69     14.61 o 
  -1  12   2      132.17       85.56     10.96 o 
   0  12   2    45012.38    40986.47    195.17 o 
   1  12   2      144.43       96.16     11.79 o 
   2  12   2       12.57       25.40     13.62 o 
   3  12   2     4615.50     3536.90    147.93 o 
   4  12   2       47.67       62.91     18.19 o 
   5  12   2       30.81       25.80      6.81 o 
   6  12   2    32175.09    28882.57    245.54 o 
   7  12   2       10.40       21.23      8.61 o 
   8  12   2      299.14      276.44     31.62 o 
   9  12   2    16134.64    16700.64    145.95 o 
  10  12   2      276.66      263.35     31.29 o 
  11  12   2      521.39      432.52     49.20 o 
  12  12   2      762.58      866.37     77.66 o 
  13  12   2      715.95      725.00     86.10 o 
  14  12   2      208.05      389.48     58.92 o 
  15  12   2     1075.74     1029.98    112.57 o 
  16  12   2       88.76      174.18     50.32 o 
  17  12   2      297.91      306.74     77.08 o 
  18  12   2     1270.89     1137.29    172.34 o 
  19  12   2       38.07      107.18     40.15 o 
 -19  13   2       40.37       77.35     50.76 o 
 -18  13   2        9.79       28.68     49.79 o 
 -17  13   2      283.34      247.93     72.70 o 
 -16  13   2      287.12      348.30     53.87 o 
 -15  13   2       22.11       62.71     31.18 o 
 -14  13   2      130.72      262.15     43.06 o 
 -13  13   2      952.07     1057.08    114.21 o 
 -12  13   2      126.20       63.18     25.66 o 
 -11  13   2      107.87       76.59     18.93 o 
 -10  13   2      261.31      229.60     29.29 o 
  -9  13   2    17498.22    16962.15    123.60 o 
  -8  13   2     1575.60     2139.30     97.74 o 
  -7  13   2      129.61      138.99     21.53 o 
  -6  13   2    25198.55    24395.29    170.74 o 
  -5  13   2      202.40      202.94     24.50 o 
  -4  13   2     4182.71     5187.02    118.26 o 
  -3  13   2     2927.23     2619.48     97.06 o 
  -2  13   2       99.14       82.52     13.68 o 
  -1  13   2     1319.13     1432.54     68.64 o 
   0  13   2    11130.01     9372.47    137.10 o 
   1  13   2      478.29      631.70     45.37 o 
   2  13   2       39.23       24.89      8.45 o 
   3  13   2    17560.56    14401.21    197.20 o 
   4  13   2       13.14       30.79     10.14 o 
   5  13   2      636.86      636.93     48.00 o 
   6  13   2     1485.87     1469.68     83.44 o 
   7  13   2       16.25       24.99      9.11 o 
   8  13   2      248.85      150.45     24.58 o 
   9  13   2     5985.85     5717.04    123.52 o 
  10  13   2     1340.54     1266.85    156.40 o 
  11  13   2      772.25      783.06     78.04 o 
  12  13   2    11839.19    12078.96    139.87 o 
  13  13   2       82.47      182.16     33.43 o 
  14  13   2      270.62      214.18     41.06 o 
  15  13   2     2113.96     2260.32    184.65 o 
  16  13   2      331.43      232.96     59.78 o 
  17  13   2        3.50       40.02     38.07 o 
  18  13   2       18.51       62.66     95.81 o 
  19  13   2      139.33       68.64     38.57 o 
 -19  14   2       11.94       61.83     40.22 o 
 -18  14   2       52.11      111.44     50.46 o 
 -17  14   2       54.79       35.91     43.64 o 
 -16  14   2        0.91       23.69     35.75 o 
 -15  14   2     2065.02     2088.42    204.97 o 
 -14  14   2        0.32       68.04     59.44 o 
 -13  14   2       16.10       66.64     36.80 o 
 -12  14   2      225.85      284.27     40.19 o 
 -11  14   2       65.07      203.14     30.60 o 
 -10  14   2       34.68       44.12     15.65 o 
  -9  14   2     1037.46      864.44     78.55 o 
  -8  14   2      539.40      701.69     56.61 o 
  -7  14   2       52.23       58.06     13.03 o 
  -6  14   2       51.40       89.98     18.40 o 
  -5  14   2      152.48       89.39     16.40 o 
  -4  14   2     1948.78     2171.50    109.04 o 
  -3  14   2      225.47      185.48     29.25 o 
  -2  14   2      556.51      869.23     69.22 o 
  -1  14   2        9.92        8.58     10.01 o 
   0  14   2      906.16     1161.64     77.66 o 
   1  14   2     1196.49     1414.82     85.85 o 
   2  14   2      814.45      806.03     60.95 o 
   3  14   2       55.63       74.93     13.67 o 
   4  14   2       21.85       26.57      7.70 o 
   5  14   2      387.35      369.60     34.95 o 
   6  14   2     2470.58     2096.91     93.02 o 
   7  14   2      158.24      100.91     22.20 o 
   8  14   2       79.83       88.72     24.31 o 
   9  14   2     6046.18     5624.26    122.27 o 
  10  14   2      326.90      249.24     46.77 o 
  11  14   2        2.56       38.17     20.17 o 
  12  14   2       42.36      -12.03     32.13 o 
  13  14   2      394.63      574.23     68.49 o 
  14  14   2       21.74       33.74     25.58 o 
  15  14   2      250.37      285.35     48.12 o 
  16  14   2        5.88      133.10     33.51 o 
  17  14   2       15.63       66.52     36.66 o 
  18  14   2      506.31      415.12     98.19 o 
  19  14   2      100.87      163.08     70.88 o 
 -19  15   2       24.05        8.63     39.96 o 
 -18  15   2      252.60      162.06     52.38 o 
 -17  15   2      375.00      401.63     56.56 o 
 -16  15   2     1158.07     1332.94    142.40 o 
 -15  15   2     2070.26     2404.53    206.94 o 
 -14  15   2       16.70       43.34     21.22 o 
 -13  15   2      519.79      755.95     73.78 o 
 -12  15   2      432.34      298.46     37.06 o 
 -11  15   2      213.67      133.50     21.97 o 
 -10  15   2      187.10      236.24     31.76 o 
  -9  15   2     6849.66     6717.99    115.76 o 
  -8  15   2     1171.64     1746.83    109.11 o 
  -7  15   2     1158.47     1326.32     81.69 o 
  -6  15   2     9345.04     7700.36     87.78 o 
  -5  15   2      226.89      199.31     26.03 o 
  -4  15   2     1640.80     2293.25    105.07 o 
  -3  15   2    12941.57    12801.90    124.86 o 
  -2  15   2      883.68     1147.76     78.91 o 
  -1  15   2      107.24       80.81     17.68 o 
   0  15   2    47144.13    46369.68    268.54 o 
   1  15   2        1.72       18.19      8.50 o 
   2  15   2        2.58       -8.38     17.00 o 
   3  15   2    51970.57    52392.33    427.37 o 
   4  15   2      294.06      247.90     24.07 o 
   5  15   2      198.14      155.28     22.26 o 
   6  15   2     8556.71     9019.54    104.83 o 
   7  15   2      597.74      710.26     59.47 o 
   8  15   2      120.26       89.91     23.33 o 
   9  15   2     6028.71     6144.10    122.71 o 
  10  15   2      302.71      278.05     32.49 o 
  11  15   2      818.97      923.99     84.37 o 
  12  15   2     7147.52     7144.10    101.92 o 
  13  15   2      161.58      197.82     36.35 o 
  14  15   2      470.31      575.27     60.91 o 
  15  15   2      352.13      412.95     72.89 o 
  16  15   2      205.92      148.37     33.49 o 
  17  15   2       30.73       81.44     35.33 o 
  18  15   2       19.73       99.86     67.94 o 
  19  15   2       64.03      115.87     65.24 o 
 -19  16   2       70.18      142.23     88.97 o 
 -18  16   2        8.04       37.96     37.33 o 
 -17  16   2        8.81       81.77     30.43 o 
 -16  16   2      171.97      130.38     37.89 o 
 -15  16   2      265.68      234.11     55.34 o 
 -14  16   2      187.37       92.70     24.85 o 
 -13  16   2       21.45       42.28     19.57 o 
 -12  16   2      788.48      790.74     67.04 o 
 -11  16   2      126.01       55.79     20.80 o 
 -10  16   2      713.13      723.07     55.01 o 
  -9  16   2      309.25      356.61     38.05 o 
  -8  16   2      167.83      196.66     26.08 o 
  -7  16   2      404.03      394.67     38.91 o 
  -6  16   2     2152.28     1592.42     89.34 o 
  -5  16   2       77.43      109.27     18.36 o 
  -4  16   2     1590.85     1973.73    103.41 o 
  -3  16   2    11686.37    11049.15    118.54 o 
  -2  16   2      828.09     1009.46     78.54 o 
  -1  16   2      293.09      331.37     32.79 o 
   0  16   2    34494.27    35661.91    407.69 o 
   1  16   2      667.32      812.07     52.38 o 
   2  16   2     1568.83     1698.81    107.03 o 
   3  16   2      291.25      117.30     21.48 o 
   4  16   2       12.42       26.62     11.48 o 
   5  16   2      552.64      485.50     38.79 o 
   6  16   2     4803.28     4304.21    132.57 o 
   7  16   2        7.39       87.49     17.47 o 
   8  16   2      841.87      915.46     70.86 o 
   9  16   2     6480.14     5656.60    235.52 o 
  10  16   2        1.48       39.71     13.43 o 
  11  16   2        6.24       43.52     29.26 o 
  12  16   2     4052.74     4128.86    174.69 o 
  13  16   2      838.26      921.03     89.02 o 
  14  16   2      176.91      134.97     38.95 o 
  15  16   2     3123.19     3423.55    209.92 o 
  16  16   2       16.30       66.93     36.92 o 
  17  16   2      131.42       87.15     32.77 o 
  18  16   2      558.73      573.66    126.24 o 
  19  16   2        0.04       98.79     44.73 o 
 -19  17   2        9.76       58.79     39.46 o 
 -18  17   2      685.44      553.26    124.55 o 
 -17  17   2       25.16        7.30     39.71 o 
 -16  17   2      334.53      335.75     71.53 o 
 -15  17   2     1155.21     1399.18    159.50 o 
 -14  17   2       47.06       18.66     33.86 o 
 -13  17   2      263.98      349.52     46.02 o 
 -12  17   2       31.55      102.76     22.71 o 
 -11  17   2      169.51      137.53     24.54 o 
 -10  17   2      106.07      118.93     21.12 o 
  -9  17   2    10379.77    10849.61    146.46 o 
  -8  17   2      236.23      348.14     37.90 o 
  -7  17   2     1327.61     1554.57    102.14 o 
  -6  17   2     4003.55     3257.26     90.04 o 
  -5  17   2      177.45      220.15     27.64 o 
  -4  17   2      690.42      808.14     55.78 o 
  -3  17   2     6306.69     6362.15    180.41 o 
  -2  17   2     1947.59     2490.43    132.31 o 
  -1  17   2     2018.58     2383.74    110.98 o 
   0  17   2    22073.65    20526.93    276.04 o 
   1  17   2      385.10      398.70     34.81 o 
   2  17   2       27.91       14.73     12.29 o 
   3  17   2    28019.09    27366.39    185.97 o 
   4  17   2      590.15      683.23     55.52 o 
   5  17   2      296.28      241.25     30.35 o 
   6  17   2     2365.36     1925.11    156.21 o 
   7  17   2       14.14       48.23     19.49 o 
   8  17   2      420.75      405.73     45.43 o 
   9  17   2    10137.49    10048.09    159.94 o 
  10  17   2      321.02      355.72     41.08 o 
  11  17   2     1151.18     1396.03    118.30 o 
  12  17   2      163.88      129.83     32.52 o 
  13  17   2      194.85      212.37     49.29 o 
  14  17   2      167.23      205.72     37.39 o 
  15  17   2     1489.67     1393.48    133.15 o 
  16  17   2        6.26       21.57     29.72 o 
  17  17   2        6.91       63.75     24.35 o 
  18  17   2      153.37      182.37     46.46 o 
 -18  18   2      216.67       86.16     62.12 o 
 -17  18   2      102.82       53.17     38.96 o 
 -16  18   2      115.64      136.46     46.75 o 
 -15  18   2     1085.34      844.01     95.61 o 
 -14  18   2      137.77       67.37     21.17 o 
 -13  18   2      349.77      414.78     48.69 o 
 -12  18   2     6796.91     6714.22    158.31 o 
 -11  18   2      678.85      718.61     59.19 o 
 -10  18   2     1485.17     1762.33    110.12 o 
  -9  18   2       20.86       48.92     19.79 o 
  -8  18   2       23.32       65.76     28.75 o 
  -7  18   2      727.25      713.37     56.05 o 
  -6  18   2    11611.04    11464.40    126.54 o 
  -5  18   2     1094.56     1374.10     88.45 o 
  -4  18   2      214.00      233.62     28.77 o 
  -3  18   2    37901.03    36144.56    347.15 o 
  -2  18   2       68.91       40.08     11.56 o 
  -1  18   2      647.97      834.87     80.82 o 
   0  18   2     1094.51      531.28     54.70 o 
   1  18   2       55.32       49.28     14.58 o 
   2  18   2      291.49      260.23     29.10 o 
   3  18   2     9077.37     8043.18    182.24 o 
   4  18   2       33.70       26.13     13.11 o 
   5  18   2      779.08      649.70     47.97 o 
   6  18   2    12496.88    12273.81    152.61 o 
   7  18   2       26.90       38.78     19.17 o 
   8  18   2      756.78      824.95     69.59 o 
   9  18   2     5524.39     5687.48    144.05 o 
  10  18   2       32.78       74.85     16.94 o 
  11  18   2        6.05       63.51     22.72 o 
  12  18   2      585.87      583.91     61.15 o 
  13  18   2      637.81      666.21     63.40 o 
  14  18   2      149.78      206.91     38.51 o 
  15  18   2       83.07       93.88     30.14 o 
  16  18   2      152.98      191.86     39.36 o 
  17  18   2      216.53      225.90     46.01 o 
  18  18   2       16.56       74.45     56.33 o 
 -18  19   2      687.63      634.95    115.97 o 
 -17  19   2        0.56      -14.14     34.11 o 
 -16  19   2       50.48       68.02     36.45 o 
 -15  19   2      769.13      794.52     86.85 o 
 -14  19   2       32.45       31.00     31.95 o 
 -13  19   2        4.32       50.92     22.47 o 
 -12  19   2     1600.42     1695.15    129.47 o 
 -11  19   2      104.97      108.75     24.38 o 
 -10  19   2      163.85      159.08     29.18 o 
  -9  19   2      140.48      115.20     18.97 o 
  -8  19   2      183.97      433.86     54.94 o 
  -7  19   2      115.57      144.64     30.32 o 
  -6  19   2      358.88      376.88     38.57 o 
  -5  19   2      910.92      959.58     71.75 o 
  -4  19   2      400.57      372.82     37.70 o 
  -3  19   2     4322.65     3537.15    169.83 o 
  -2  19   2      299.71      368.40     34.16 o 
  -1  19   2     1011.75     1016.01     68.87 o 
   0  19   2     4260.88     3997.62     92.21 o 
   1  19   2      173.52      180.88     29.95 o 
   2  19   2      173.56      208.25     24.77 o 
   3  19   2     4818.81     4977.81    101.15 o 
   4  19   2      372.08      329.25     33.30 o 
   5  19   2      286.50      231.06     28.49 o 
   6  19   2      176.99      135.33     31.89 o 
   7  19   2       10.49       44.92     16.55 o 
   8  19   2       86.25       76.75     19.78 o 
   9  19   2     4527.51     3844.87    233.71 o 
  10  19   2      109.02      111.23     24.94 o 
  11  19   2       75.39       67.55     22.94 o 
  12  19   2      150.38      133.33     33.93 o 
  13  19   2        0.68       62.13     31.81 o 
  14  19   2       22.17       51.42     25.31 o 
  15  19   2       73.58      103.52     27.43 o 
  16  19   2        1.10       26.45     35.94 o 
  17  19   2       31.98      117.07     49.92 o 
  18  19   2       66.74      186.81     59.90 o 
 -18  20   2      217.34      208.49     46.52 o 
 -17  20   2       24.24       41.21     37.91 o 
 -16  20   2       12.63       89.54     41.95 o 
 -15  20   2      160.67      133.85     37.40 o 
 -14  20   2      293.51      161.89     43.54 o 
 -13  20   2      101.51      142.27     30.77 o 
 -12  20   2     5503.23     5967.85    128.69 o 
 -11  20   2      425.53      601.86     59.52 o 
 -10  20   2     1912.98     2293.07    127.28 o 
  -9  20   2     4522.07     5242.71    131.93 o 
  -8  20   2       93.70       98.91     17.75 o 
  -7  20   2      691.42      826.95     65.71 o 
  -6  20   2       41.75       77.36     15.47 o 
  -5  20   2     1091.87     1194.94     91.08 o 
  -4  20   2      826.02      972.58     72.68 o 
  -3  20   2    13983.69    13599.25    144.55 o 
  -2  20   2        1.78        3.16     13.20 o 
  -1  20   2      108.38       71.32     18.37 o 
   0  20   2    16564.02    15272.95    143.69 o 
   1  20   2      583.41      574.60     45.15 o 
   2  20   2      128.15       74.48     18.53 o 
   3  20   2     8164.37     7040.13    166.23 o 
   4  20   2      175.46      187.78     27.44 o 
   5  20   2      297.25      308.96     34.51 o 
   6  20   2    25911.92    25281.96    201.67 o 
   7  20   2       96.89       78.97     16.63 o 
   8  20   2      483.96      430.72     45.13 o 
   9  20   2    11210.46    12073.26    166.77 o 
  10  20   2      140.98      143.44     30.00 o 
  11  20   2      487.39      510.78     56.26 o 
  12  20   2      814.64      795.24     79.30 o 
  13  20   2     1132.35     1183.87    124.21 o 
  14  20   2      465.06      571.16     74.67 o 
  15  20   2      768.08      791.44     89.20 o 
  16  20   2       77.47       75.64     26.50 o 
  17  20   2      244.62      246.35     77.76 o 
  18  20   2      631.78      733.76    133.84 o 
 -18  21   2       70.43      111.19     52.38 o 
 -17  21   2       22.83       -7.81     47.96 o 
 -16  21   2      457.67      355.89     61.06 o 
 -15  21   2       88.51      106.96     33.76 o 
 -14  21   2       19.98       60.68     22.77 o 
 -13  21   2      541.72      457.40     53.81 o 
 -12  21   2     3037.64     2617.60    141.01 o 
 -11  21   2       21.52       24.95     14.03 o 
 -10  21   2       86.12      130.02     23.46 o 
  -9  21   2     6754.82     5441.39    162.65 o 
  -8  21   2      211.59       59.89     29.90 o 
  -7  21   2        1.13       29.90     15.29 o 
  -6  21   2      986.37     1045.55     76.11 o 
  -5  21   2      343.90      282.12     34.10 o 
  -4  21   2      759.72      882.94     72.91 o 
  -3  21   2     1234.95      991.96    119.94 o 
  -2  21   2      428.04      478.47     39.48 o 
  -1  21   2     1730.45     1749.37     99.55 o 
   0  21   2     1280.52     1000.93     76.21 o 
   1  21   2      109.12       59.02     19.22 o 
   2  21   2     1254.61     1486.31     92.74 o 
   3  21   2    23196.01    22518.78    189.49 o 
   4  21   2     1084.90     1331.51     96.10 o 
   5  21   2      370.42      395.97     43.82 o 
   6  21   2     3218.79     2458.60    172.51 o 
   7  21   2      168.54       84.50     14.64 o 
   8  21   2      938.98      986.08     82.96 o 
   9  21   2     3844.72     3255.74    205.65 o 
  10  21   2      493.47      543.12     50.96 o 
  11  21   2      786.63      616.48     65.21 o 
  12  21   2     1656.66     1880.97    143.60 o 
  13  21   2       80.16       47.19     40.86 o 
  14  21   2        8.86       47.76     25.28 o 
  15  21   2      372.94      433.30     58.45 o 
  16  21   2       17.15       36.82     27.46 o 
  17  21   2        4.30       75.71     26.99 o 
  18  21   2      131.05      171.39     48.78 o 
 -17  22   2       23.45       84.58     39.48 o 
 -16  22   2       56.22      156.40     47.19 o 
 -15  22   2        3.55       48.05     26.60 o 
 -14  22   2      113.55      148.11     36.07 o 
 -13  22   2      156.08      176.54     34.80 o 
 -12  22   2     4204.32     3864.38    188.00 o 
 -11  22   2        0.61       66.30     16.89 o 
 -10  22   2      787.53      967.10     73.80 o 
  -9  22   2      622.08      529.26     46.66 o 
  -8  22   2      998.88      735.21     71.41 o 
  -7  22   2       40.91       82.74     22.56 o 
  -6  22   2     8121.37     8119.85    152.98 o 
  -5  22   2      136.85      212.09     28.04 o 
  -4  22   2      309.49      378.08     39.85 o 
  -3  22   2    11170.21    11218.12    215.73 o 
  -2  22   2       47.57       35.92     13.34 o 
  -1  22   2       50.87       33.84     11.25 o 
   0  22   2    13466.23    12640.60    121.31 o 
   1  22   2      654.48      700.89     58.31 o 
   2  22   2      385.23      311.78     33.82 o 
   3  22   2    11818.99    10502.88    361.32 o 
   4  22   2       49.23       35.70     12.75 o 
   5  22   2       78.13      120.71     20.17 o 
   6  22   2    18129.63    18636.06    184.85 o 
   7  22   2      168.18      106.45     20.57 o 
   8  22   2       79.01      116.13     22.96 o 
   9  22   2     2391.47     1694.36    161.42 o 
  10  22   2      175.51      104.48     23.91 o 
  11  22   2       96.01       72.14     21.46 o 
  12  22   2     4224.53     4818.93    150.71 o 
  13  22   2      353.86      316.21     46.01 o 
  14  22   2       63.43      126.93     30.70 o 
  15  22   2     1348.44     1371.14    142.08 o 
  16  22   2        8.81       89.90     30.18 o 
  17  22   2       68.20       79.96     32.78 o 
 -17  23   2      267.15      151.75     64.93 o 
 -16  23   2      375.32      389.33     69.11 o 
 -15  23   2     1186.78     1245.46    145.22 o 
 -14  23   2        5.53       36.53     29.22 o 
 -13  23   2     1267.15     1288.03     96.11 o 
 -12  23   2       59.16       66.01     25.20 o 
 -11  23   2      314.84      247.71     37.66 o 
 -10  23   2       56.01       74.53     18.36 o 
  -9  23   2    17190.79    17204.86    152.57 o 
  -8  23   2     1468.01     1312.90     93.10 o 
  -7  23   2     1295.88     1228.78     90.81 o 
  -6  23   2     5355.34     5046.67    174.11 o 
  -5  23   2       58.45       62.54     14.03 o 
  -4  23   2      592.68      547.40     54.94 o 
  -3  23   2     1616.59     1492.29     94.14 o 
  -2  23   2       63.47       65.67     17.44 o 
  -1  23   2      151.15      162.68     22.81 o 
   0  23   2    21804.90    22933.48    172.69 o 
   1  23   2       69.68       47.33     13.09 o 
   2  23   2      476.50      438.43     43.37 o 
   3  23   2    24520.26    24234.77    191.36 o 
   4  23   2       48.01       44.06     26.57 o 
   5  23   2       60.78      102.72     20.28 o 
   6  23   2      571.24      531.92     65.53 o 
   7  23   2       40.33       53.98     19.48 o 
   8  23   2      386.82      434.31     47.14 o 
   9  23   2     7847.47     9181.19    104.15 o 
  10  23   2      421.08      418.78     44.84 o 
  11  23   2      369.65      304.57     40.44 o 
  12  23   2     1591.88     1373.40    114.77 o 
  13  23   2       29.78       67.12     28.33 o 
  14  23   2      180.83      313.57     50.23 o 
  15  23   2      695.85      496.53     53.94 o 
  16  23   2      296.49      218.37     38.86 o 
  17  23   2       25.65       87.26     47.95 o 
 -17  24   2        7.56       84.65     36.66 o 
 -16  24   2       69.63       83.10     30.86 o 
 -15  24   2      302.69      260.66     53.09 o 
 -14  24   2        7.84       14.44     22.83 o 
 -13  24   2        3.81       35.92     29.74 o 
 -12  24   2      699.86      473.93     57.60 o 
 -11  24   2       33.28       34.67     22.44 o 
 -10  24   2      116.02      112.48     25.06 o 
  -9  24   2       57.80       25.73     19.56 o 
  -8  24   2      190.18      144.20     27.08 o 
  -7  24   2      171.83      101.42     25.31 o 
  -6  24   2     1814.01     1248.92    121.89 o 
  -5  24   2      414.60      591.43     58.03 o 
  -4  24   2     3245.56     4416.92    161.12 o 
  -3  24   2     2323.54     2097.29    106.18 o 
  -2  24   2      391.57      341.11     36.42 o 
  -1  24   2      142.93      105.82     17.74 o 
   0  24   2     2016.78     1847.53    119.68 o 
   1  24   2     1468.12     1900.71    102.54 o 
   2  24   2     1486.93     1626.10    100.36 o 
   3  24   2      231.19       85.50     20.28 o 
   4  24   2      105.76       91.26     15.05 o 
   5  24   2     1086.39     1273.81     87.60 o 
   6  24   2     5479.76     5962.52    146.95 o 
   7  24   2      563.77      538.00     50.33 o 
   8  24   2       92.07      114.46     26.12 o 
   9  24   2      243.95      282.08     34.41 o 
  10  24   2      299.51      233.99     35.75 o 
  11  24   2       70.45       67.96     19.78 o 
  12  24   2     2806.26     2763.19    193.06 o 
  13  24   2       37.40      101.04     51.61 o 
  14  24   2      151.91       87.79     31.76 o 
  15  24   2     1138.50     1005.59     95.52 o 
  16  24   2       32.48       59.04     31.38 o 
  17  24   2        0.22      115.73     31.22 o 
 -16  25   2      414.82      463.48     69.38 o 
 -15  25   2      823.14      805.81     89.23 o 
 -14  25   2        1.24       62.52     51.22 o 
 -13  25   2      262.79      335.74     45.23 o 
 -12  25   2       42.11       21.45     22.28 o 
 -11  25   2      270.15      181.16     32.34 o 
 -10  25   2       71.58       88.81     18.43 o 
  -9  25   2     4635.47     4912.04    127.68 o 
  -8  25   2      102.05      158.08     40.52 o 
  -7  25   2      626.15      595.54     51.43 o 
  -6  25   2    23538.05    24344.76    241.13 o 
  -5  25   2       76.95       48.28     23.49 o 
  -4  25   2      149.86       86.29     22.95 o 
  -3  25   2      417.93      333.21     48.31 o 
  -2  25   2      202.95      158.69     24.51 o 
  -1  25   2        2.77       14.84     12.68 o 
   0  25   2    24369.24    24537.19    203.08 o 
   1  25   2        0.84       15.96     12.24 o 
   2  25   2      106.23       26.68     17.35 o 
   3  25   2    19897.30    19488.51    201.67 o 
   4  25   2      498.60      575.52     59.92 o 
   5  25   2      234.61      185.92     29.07 o 
   6  25   2     4907.92     3853.67    152.64 o 
   7  25   2       86.65       73.23     22.79 o 
   8  25   2        2.09       18.44     18.02 o 
   9  25   2     2651.58     3197.59    138.60 o 
  10  25   2      196.35      173.32     28.09 o 
  11  25   2       34.02       63.46     22.79 o 
  12  25   2     3551.09     3788.74    159.56 o 
  13  25   2      353.89      239.18     65.92 o 
  14  25   2      472.25      518.87     59.82 o 
  15  25   2      595.19      608.57     67.83 o 
  16  25   2      194.31      154.50     32.88 o 
 -16  26   2       54.37       74.76     32.68 o 
 -15  26   2     2810.49     2909.94    237.10 o 
 -14  26   2        5.61       63.29     28.48 o 
 -13  26   2      102.53       96.26     28.38 o 
 -12  26   2     6985.46     7418.79    229.62 o 
 -11  26   2       26.66       37.21     26.77 o 
 -10  26   2     1933.83     2187.44    147.25 o 
  -9  26   2      142.76      171.72     32.93 o 
  -8  26   2      114.31      108.58     22.23 o 
  -7  26   2      125.87       71.10     22.25 o 
  -6  26   2    16163.12    15493.04    277.27 o 
  -5  26   2      195.27      159.09     27.17 o 
  -4  26   2     1593.37     1879.10    122.58 o 
  -3  26   2     6067.99     5598.56    128.29 o 
  -2  26   2      329.10      190.78     44.19 o 
  -1  26   2      306.25      282.12     34.77 o 
   0  26   2      628.47      592.51     50.77 o 
   1  26   2      229.37      185.29     23.33 o 
   2  26   2      625.58      609.20     58.47 o 
   3  26   2     7663.04     7211.62    166.47 o 
   4  26   2      123.99       81.17     21.40 o 
   5  26   2      304.18      161.12     26.19 o 
   6  26   2    13895.88    14862.62    145.02 o 
   7  26   2        8.11       66.31     21.79 o 
   8  26   2      293.08      303.00     37.77 o 
   9  26   2     3334.55     3442.41    145.27 o 
  10  26   2       22.12       26.54     21.78 o 
  11  26   2        0.83       61.15     22.70 o 
  12  26   2      114.17       61.65     35.01 o 
  13  26   2      604.89      431.84     59.41 o 
  14  26   2      428.02      360.82     57.02 o 
  15  26   2        8.86       95.41     24.66 o 
  16  26   2       10.85       76.79     38.89 o 
 -16  27   2       96.15      103.97     35.76 o 
 -15  27   2       25.77       48.61     26.59 o 
 -14  27   2        3.33      162.10     37.03 o 
 -13  27   2        1.51       47.14     30.49 o 
 -12  27   2      761.57      824.90     75.38 o 
 -11  27   2       52.81      116.87     27.92 o 
 -10  27   2      208.29      143.73     36.23 o 
  -9  27   2     4712.59     4195.07    172.83 o 
  -8  27   2      111.15      203.96     30.89 o 
  -7  27   2      407.03      405.38     49.53 o 
  -6  27   2     3939.54     3945.91    177.55 o 
  -5  27   2      102.52       88.59     24.11 o 
  -4  27   2      131.94       94.25     19.92 o 
  -3  27   2        8.62       10.17     15.49 o 
  -2  27   2     1305.13     1499.22     92.95 o 
  -1  27   2     1109.41     1174.65     84.05 o 
   0  27   2     3121.24     2688.60    140.81 o 
   1  27   2      146.20      171.79     25.66 o 
   2  27   2        8.29       31.66     14.83 o 
   3  27   2       53.97       37.03     20.52 o 
   4  27   2      542.38      542.92     56.42 o 
   5  27   2      331.43      230.63     40.67 o 
   6  27   2     3656.73     3415.18    163.82 o 
   7  27   2       44.69       60.46     24.23 o 
   8  27   2      360.98      293.94     45.57 o 
   9  27   2      256.81      181.74     27.74 o 
  10  27   2      500.44      457.64     54.76 o 
  11  27   2      114.17      259.73     41.57 o 
  12  27   2      193.92      227.73     35.12 o 
  13  27   2      207.46      149.99     32.69 o 
  14  27   2      200.88      210.08     43.60 o 
  15  27   2      143.68      179.67     35.40 o 
  16  27   2      390.03      347.85     80.25 o 
 -15  28   2      112.50      104.21     39.55 o 
 -14  28   2       80.06       82.53     30.18 o 
 -13  28   2      110.27      129.39     28.27 o 
 -12  28   2      405.80      362.67     50.11 o 
 -11  28   2      152.64      117.78     34.60 o 
 -10  28   2      341.00      267.22     38.14 o 
  -9  28   2     1049.31     1108.20     79.24 o 
  -8  28   2       15.33       73.72     19.48 o 
  -7  28   2      178.03      123.95     23.41 o 
  -6  28   2     2909.04     2865.00    154.22 o 
  -5  28   2      477.24      368.08     42.56 o 
  -4  28   2       59.12      114.73     19.61 o 
  -3  28   2     8047.37     8020.14    110.23 o 
  -2  28   2       41.31      -12.79     18.54 o 
  -1  28   2        5.75       24.26     18.88 o 
   0  28   2    23541.77    26013.92    251.48 o 
   1  28   2        7.65       64.84     15.68 o 
   2  28   2      443.93      391.28     41.33 o 
   3  28   2     2053.90     2268.53    134.53 o 
   4  28   2      369.90      317.29     38.96 o 
   5  28   2      948.45     1044.25     81.68 o 
   6  28   2     2356.22     2408.12    156.65 o 
   7  28   2       38.08       51.25     21.20 o 
   8  28   2      379.09      353.87     42.96 o 
   9  28   2     8077.42     8968.88    199.02 o 
  10  28   2       37.24       68.73     23.51 o 
  11  28   2        3.10       59.62     24.41 o 
  12  28   2        0.27       49.36     27.84 o 
  13  28   2      420.28      331.00     45.59 o 
  14  28   2      113.28      116.05     30.02 o 
  15  28   2     1112.58     1019.05    129.75 o 
 -15  29   2       46.74      168.87     38.44 o 
 -14  29   2       32.88       71.73     29.60 o 
 -13  29   2        4.99       88.71     27.30 o 
 -12  29   2     2927.47     3591.15    146.62 o 
 -11  29   2      136.15      149.09     27.19 o 
 -10  29   2       67.16       74.15     24.57 o 
  -9  29   2      519.06      488.88     50.92 o 
  -8  29   2       55.46       55.73     23.48 o 
  -7  29   2      100.71       83.21     25.54 o 
  -6  29   2      583.89      562.95     55.26 o 
  -5  29   2      292.32      184.08     37.78 o 
  -4  29   2      339.58      231.23     30.74 o 
  -3  29   2      675.73      419.07     52.11 o 
  -2  29   2     1707.52     2205.64    128.40 o 
  -1  29   2     2347.55     2952.97    153.03 o 
   0  29   2     2073.11     1923.15    162.00 o 
   1  29   2       62.66       52.81     20.69 o 
   2  29   2       52.78       77.65     23.26 o 
   3  29   2      273.69      267.13     37.13 o 
   4  29   2      555.00      592.54     60.05 o 
   5  29   2       14.83       62.99     48.21 o 
   6  29   2     5669.86     6106.04    143.84 o 
   7  29   2      277.38      235.46     38.44 o 
   8  29   2      235.96      247.40     38.86 o 
   9  29   2     2044.31     1834.27    140.62 o 
  10  29   2       11.75       57.86     26.72 o 
  11  29   2      114.48      133.27     28.85 o 
  12  29   2     1199.88     1431.98    131.98 o 
  13  29   2        4.29       31.25     26.98 o 
  14  29   2       41.74       79.11     28.53 o 
  15  29   2     3623.09     3660.09    322.60 o 
 -15  30   2      141.33      155.60     36.34 o 
 -14  30   2      168.24      215.95     38.27 o 
 -13  30   2        1.99       68.20     30.96 o 
 -12  30   2     1534.34     1722.37    133.78 o 
 -11  30   2      213.26      242.77     44.30 o 
 -10  30   2      557.29      608.21     59.82 o 
  -9  30   2     1581.94     1584.17    107.49 o 
  -8  30   2      178.64       91.69     24.72 o 
  -7  30   2        2.79       27.45     22.67 o 
  -6  30   2       14.07       27.74     23.68 o 
  -5  30   2      654.68      591.45     61.94 o 
  -4  30   2      487.68      410.24     44.86 o 
  -3  30   2    25884.83    28461.58    429.82 o 
  -2  30   2      165.59      210.48     33.30 o 
  -1  30   2       10.12       18.30     18.53 o 
   0  30   2     6627.64     7140.21    147.54 o 
   1  30   2       41.72       91.68     17.45 o 
   2  30   2       95.37      124.98     25.54 o 
   3  30   2      207.49      192.34     31.56 o 
   4  30   2        0.51       22.04     32.18 o 
   5  30   2        1.81       79.98     35.55 o 
   6  30   2     4367.43     4923.79    126.13 o 
   7  30   2      200.05      152.87     28.44 o 
   8  30   2      222.73      194.03     33.20 o 
   9  30   2      613.34      578.14     58.14 o 
  10  30   2      201.12      203.16     36.01 o 
  11  30   2      179.63      176.04     48.14 o 
  12  30   2      625.01      578.63     52.07 o 
  13  30   2      197.50      142.34     33.24 o 
  14  30   2       15.64       95.37     32.42 o 
 -14  31   2       93.07      143.31     32.66 o 
 -13  31   2       10.32      -42.58     28.38 o 
 -12  31   2      249.26      222.36     38.33 o 
 -11  31   2        6.42        3.20     35.63 o 
 -10  31   2      349.24      408.74     55.47 o 
  -9  31   2     5921.09     6112.20    183.69 o 
  -8  31   2       68.93       68.94     22.53 o 
  -7  31   2        2.93       57.08     25.01 o 
  -6  31   2     3268.00     3356.92    161.30 o 
  -5  31   2      212.96      152.86     36.63 o 
  -4  31   2     1049.43     1092.06     71.71 o 
  -3  31   2     6699.42     5484.23    321.82 o 
  -2  31   2       63.08       61.13     24.08 o 
  -1  31   2     1395.75     1477.88    105.31 o 
   0  31   2    15958.97    17743.81    260.66 o 
   1  31   2       61.09       62.73     24.86 o 
   2  31   2     1074.32     1071.68     81.78 o 
   3  31   2    13711.47    15142.76    246.26 o 
   4  31   2     1123.30     1440.35    103.27 o 
   5  31   2      397.68      428.67     47.07 o 
   6  31   2      298.60      266.64     36.81 o 
   7  31   2      190.35      205.88     37.21 o 
   8  31   2      676.89      758.01     60.36 o 
   9  31   2      411.87      376.98     46.54 o 
  10  31   2      199.16      172.91     32.14 o 
  11  31   2      157.27      131.07     29.07 o 
  12  31   2     2415.81     2795.00    213.18 o 
  13  31   2        5.23       57.88     26.98 o 
  14  31   2       41.84      -16.59     28.60 o 
 -14  32   2      151.94      166.73     33.28 o 
 -13  32   2      122.87      101.78     27.39 o 
 -12  32   2     1046.40     1086.28    115.39 o 
 -11  32   2       79.01      106.96     29.72 o 
 -10  32   2       55.34       88.14     36.56 o 
  -9  32   2     1706.63     1550.48    149.98 o 
  -8  32   2      350.47      181.30     29.48 o 
  -7  32   2       51.88       66.03     21.81 o 
  -6  32   2       50.26       28.77     20.34 o 
  -5  32   2      164.91      204.75     31.57 o 
  -4  32   2     1028.36     1099.87     76.94 o 
  -3  32   2     1077.06      877.34     98.83 o 
  -2  32   2      363.87      509.87     63.33 o 
  -1  32   2       49.52       31.39     17.05 o 
   0  32   2       14.20      -23.14     29.57 o 
   1  32   2      773.80     1000.92     76.42 o 
   2  32   2      399.26      434.11     55.08 o 
   3  32   2     6539.15     5821.76    163.13 o 
   4  32   2        8.69       21.32     15.91 o 
   5  32   2      210.84      223.16     36.45 o 
   6  32   2     6010.90     6154.83    170.01 o 
   7  32   2      171.93      129.91     34.97 o 
   8  32   2        5.74       38.68     35.65 o 
   9  32   2      204.58      134.45     28.88 o 
  10  32   2       93.83      138.61     34.27 o 
  11  32   2       44.12       55.97     29.51 o 
  12  32   2     1364.70     1220.19    113.36 o 
  13  32   2       48.89      107.01     38.40 o 
  14  32   2       40.58       63.00     26.07 o 
 -13  33   2      870.09      732.19     93.37 o 
 -12  33   2       70.55       67.95     30.15 o 
 -11  33   2      160.52      154.21     38.02 o 
 -10  33   2       69.70       74.56     26.51 o 
  -9  33   2     4407.65     4375.76    203.04 o 
  -8  33   2      252.05      146.18     28.54 o 
  -7  33   2      145.00       96.78     22.85 o 
  -6  33   2     3861.50     4022.08    142.08 o 
  -5  33   2        4.93       67.34     20.24 o 
  -4  33   2      685.64      585.16     66.80 o 
  -3  33   2     2691.01     3289.13    154.71 o 
  -2  33   2      160.13      126.12     25.13 o 
  -1  33   2        7.26       20.29     19.36 o 
   0  33   2     3396.51     3979.01    272.35 o 
   1  33   2        6.24        5.26     22.49 o 
   2  33   2      198.15      200.36     41.00 o 
   3  33   2    12598.76    13652.66    306.77 o 
   4  33   2       13.92       22.74     26.24 o 
   5  33   2        6.95       92.41     23.50 o 
   6  33   2     1612.42     1610.65    123.96 o 
   7  33   2        9.98       64.20     25.14 o 
   8  33   2       71.61       76.21     29.11 o 
   9  33   2     1674.37     1774.64    128.34 o 
  10  33   2       71.36       49.18     24.46 o 
  11  33   2       86.55      108.22     37.01 o 
  12  33   2     2260.68     2026.47    159.30 o 
  13  33   2       57.54       90.52     27.11 o 
 -13  34   2      288.60      167.96     43.20 o 
 -12  34   2     1804.85     1935.88    184.42 o 
 -11  34   2       26.50       60.42     24.57 o 
 -10  34   2       46.21       97.08     29.07 o 
  -9  34   2      300.97      209.59     46.66 o 
  -8  34   2      423.85      388.31     50.83 o 
  -7  34   2      337.58      194.94     32.35 o 
  -6  34   2     5560.95     5029.00    178.23 o 
  -5  34   2       15.39       53.39     32.15 o 
  -4  34   2      854.99      914.82     79.27 o 
  -3  34   2     1018.42      818.30     78.32 o 
  -2  34   2       28.99       88.73     23.88 o 
  -1  34   2        4.08       19.29     23.33 o 
   0  34   2     1461.37     1673.48    112.01 o 
   1  34   2     2577.10     3699.11    210.62 o 
   2  34   2     1830.60     2302.00    173.92 o 
   3  34   2      304.86      183.94     38.79 o 
   4  34   2       56.36       78.29     30.25 o 
   5  34   2      533.79      558.76     56.59 o 
   6  34   2     1403.77     1368.72    106.73 o 
   7  34   2      304.34      302.06     50.25 o 
   8  34   2       28.38       17.94     19.99 o 
   9  34   2     1211.52     1063.59     95.78 o 
  10  34   2       66.27       75.27     24.46 o 
  11  34   2       63.32      137.73     31.58 o 
  12  34   2       33.09       46.77     22.20 o 
 -12  35   2      237.67      314.05     51.59 o 
 -11  35   2      127.44      145.83     36.05 o 
 -10  35   2        1.92       28.14     30.56 o 
  -9  35   2      661.00      605.51     76.88 o 
  -8  35   2      128.24      117.01     26.18 o 
  -7  35   2      134.29       70.50     25.71 o 
  -6  35   2     2618.42     2631.58    145.75 o 
  -5  35   2      118.32       60.40     24.46 o 
  -4  35   2       87.22       33.05     22.76 o 
  -3  35   2     1480.36     1689.17    140.80 o 
  -2  35   2       21.14      101.76     24.75 o 
  -1  35   2       11.32        4.56     30.60 o 
   0  35   2      802.82      762.24     85.68 o 
   1  35   2       31.22       25.50     39.99 o 
   2  35   2       53.76       68.67     33.54 o 
   3  35   2     3896.34     4344.35    191.73 o 
   4  35   2      166.21      143.92     36.91 o 
   5  35   2       87.79       74.26     29.52 o 
   6  35   2      379.20      338.07     49.23 o 
   7  35   2        7.41       68.08     27.10 o 
   8  35   2        1.42       86.68     35.30 o 
   9  35   2     2759.32     2750.77    182.93 o 
  10  35   2      108.75      187.70     33.07 o 
  11  35   2       77.83       79.16     22.81 o 
  12  35   2      774.87      590.70     73.29 o 
 -11  36   2      145.12       26.99     28.14 o 
 -10  36   2      344.44      270.29     42.19 o 
  -9  36   2      212.97      223.73     39.69 o 
  -8  36   2      109.01      155.76     38.14 o 
  -7  36   2      302.35      195.21     32.36 o 
  -6  36   2     2051.80     1969.57    130.83 o 
  -5  36   2       51.62       44.49     22.80 o 
  -4  36   2      481.46      636.41     69.52 o 
  -3  36   2      737.19      701.12     67.84 o 
  -2  36   2      149.33      160.55     36.53 o 
  -1  36   2      109.20       70.40     34.82 o 
   0  36   2     3760.55     4686.88    180.32 o 
   1  36   2      273.26      252.08     46.16 o 
   2  36   2      380.61      282.21     43.37 o 
   3  36   2     1019.05      981.27     87.24 o 
   4  36   2      265.35      176.55     36.75 o 
   5  36   2      806.03      888.38     89.09 o 
   6  36   2     1228.22     1174.18    112.07 o 
   7  36   2      130.54      181.35     40.35 o 
   8  36   2       18.37       61.19     29.01 o 
   9  36   2     3797.99     3941.17    274.94 o 
  10  36   2      137.27      135.11     31.30 o 
  11  36   2       40.62      111.52     30.33 o 
 -11  37   2      194.08      141.58     27.37 o 
 -10  37   2       77.36       52.62     23.50 o 
  -9  37   2      151.66      127.28     38.06 o 
  -8  37   2        0.82      108.14     30.30 o 
  -7  37   2      205.73      191.73     33.86 o 
  -6  37   2      897.12      866.04     74.52 o 
  -5  37   2      230.53      213.57     40.05 o 
  -4  37   2        7.11       50.70     25.71 o 
  -3  37   2      289.70      135.64     29.34 o 
  -2  37   2      667.25      595.51     68.15 o 
  -1  37   2     1240.02     1661.17    131.19 o 
   0  37   2     1335.34     1278.13    108.51 o 
   1  37   2        3.68       52.09     25.50 o 
   2  37   2      220.21      224.25     38.82 o 
   3  37   2       25.66       74.55     36.32 o 
   4  37   2      772.69      779.85     91.53 o 
   5  37   2      216.41      216.93     41.17 o 
   6  37   2     2128.23     2347.65    185.34 o 
   7  37   2       41.79       58.14     25.12 o 
   8  37   2      184.00      266.39     45.97 o 
   9  37   2     1440.34      431.91    529.79 o 
  10  37   2       20.69      125.39     38.49 o 
  11  37   2        9.96      127.90     35.35 o 
 -10  38   2      359.74      239.10     38.73 o 
  -9  38   2     1835.97     1818.40    163.21 o 
  -8  38   2       28.31       69.17     30.61 o 
  -7  38   2      143.06      159.70     33.92 o 
  -6  38   2      397.71      420.98     54.55 o 
  -5  38   2      100.44       68.49     25.59 o 
  -4  38   2      550.49      651.38     88.91 o 
  -3  38   2    14378.52    17609.63    264.15 o 
  -2  38   2       68.66       95.14     29.04 o 
  -1  38   2      138.05      106.71     32.17 o 
   0  38   2       41.74      111.60     31.21 o 
   1  38   2        0.51       61.27     33.37 o 
   2  38   2      342.12      373.36     53.70 o 
   3  38   2     2084.06     2317.31    150.37 o 
   4  38   2       18.84       43.06     34.96 o 
   5  38   2       67.77       70.42     34.73 o 
   6  38   2     6036.55     7176.44    432.61 o 
   7  38   2       15.02      133.46     41.08 o 
   8  38   2        2.14       32.90     24.42 o 
   9  38   2     2472.13     2515.25    218.98 o 
  10  38   2        3.35       47.41     23.74 o 
  -9  39   2     3235.43     3015.43    254.15 o 
  -8  39   2      121.12      128.72     27.93 o 
  -7  39   2       36.12       93.63     29.90 o 
  -6  39   2      198.24      230.95     42.36 o 
  -5  39   2      342.86      245.06     51.20 o 
  -4  39   2       68.76       65.52     44.16 o 
  -3  39   2       97.70       86.68     38.35 o 
  -2  39   2      604.03      683.16     72.93 o 
  -1  39   2     1597.75     1987.36    120.12 o 
   0  39   2      931.49      885.48     93.54 o 
   1  39   2      171.21      170.62     41.64 o 
   2  39   2      113.36      174.30     43.37 o 
   3  39   2      663.16      615.29     58.70 o 
   4  39   2      393.54      368.66     55.62 o 
   5  39   2       73.06       93.91     32.96 o 
   6  39   2      747.78      630.88    104.94 o 
   7  39   2      212.77      224.18     51.99 o 
   8  39   2      538.56      623.35     86.65 o 
   9  39   2      471.40      340.87     52.23 o 
  -8  40   2      105.72       68.10     23.15 o 
  -7  40   2       17.96       57.65     24.79 o 
  -6  40   2       18.14        9.81     42.51 o 
  -5  40   2       72.97       37.41     21.85 o 
  -4  40   2       41.09      146.42     31.38 o 
  -3  40   2      257.52      188.90     35.05 o 
  -2  40   2        6.30       26.49     26.52 o 
  -1  40   2      105.17       87.27     29.29 o 
   0  40   2     1745.90     1962.64    157.17 o 
   1  40   2      141.94      205.01     41.03 o 
   2  40   2       22.53       99.96     39.44 o 
   3  40   2      772.71      888.98     93.13 o 
   4  40   2       88.39      163.36     37.28 o 
   5  40   2      144.07      144.59     50.07 o 
   6  40   2      872.54      820.71     91.25 o 
   7  40   2      118.81       97.69     33.79 o 
   8  40   2       29.41       45.48     33.75 o 
  -7  41   2       12.38      110.23     30.54 o 
  -6  41   2     3371.32     3342.09    290.84 o 
  -5  41   2      127.99      168.09     36.78 o 
  -4  41   2      457.34      314.57     45.23 o 
  -3  41   2      756.56      710.22     78.94 o 
  -2  41   2      135.98      236.80     41.17 o 
  -1  41   2      505.45      525.68     57.92 o 
   0  41   2     4131.93     4818.85    324.36 o 
   1  41   2       41.49       76.54     29.58 o 
   2  41   2      183.08      282.26     47.04 o 
   3  41   2     3755.92     4424.41    321.80 o 
   4  41   2      241.60      254.78     51.07 o 
   5  41   2      255.10      278.53     53.85 o 
   6  41   2      305.50      253.48     45.88 o 
   7  41   2       77.61       74.79     29.99 o 
  -6  42   2        9.54      -46.54     34.43 o 
  -5  42   2       60.35      108.91     28.39 o 
  -4  42   2      570.60      501.48     62.77 o 
  -3  42   2      468.20      369.44     51.00 o 
  -2  42   2      222.49      226.27     35.54 o 
  -1  42   2        0.03       47.61     26.21 o 
   0  42   2       16.12       42.21     24.41 o 
   1  42   2      679.60      757.42     77.23 o 
   2  42   2      780.25      950.63     96.02 o 
   3  42   2      118.64      143.52     40.71 o 
   4  42   2       31.45       94.34     33.61 o 
   5  42   2      220.99      172.82     39.71 o 
  -4  43   2      117.40      137.86     34.43 o 
  -3  43   2       35.93       52.11     31.42 o 
  -2  43   2        0.35       59.48     28.96 o 
  -1  43   2       86.70       72.44     37.57 o 
   0  43   2     1955.21     2238.68    227.63 o 
   1  43   2       14.42       70.37     35.92 o 
   2  43   2       11.77      138.13     36.13 o 
   3  43   2     4320.39     4419.13    543.98 o 
   4  43   2       85.44      148.10     40.91 o 
 -20   1   3      609.53      205.51     66.87 o 
 -19   1   3      185.30      133.84     45.25 o 
 -18   1   3      833.82      794.12    145.68 o 
 -17   1   3        3.58       66.86     41.87 o 
 -16   1   3      128.79      357.93     89.40 o 
 -15   1   3      166.18      402.86     86.72 o 
 -14   1   3       67.42      300.39     63.05 o 
 -13   1   3      856.77     1010.73    117.05 o 
 -12   1   3     2063.23     1748.60    153.80 o 
 -11   1   3     1443.51     1559.91    175.91 o 
 -10   1   3      247.80      400.54     51.67 o 
  -9   1   3    21148.40    22219.87    215.32 o 
  -8   1   3      665.42      764.28     62.71 o 
  -7   1   3     5330.17     6069.51    177.63 o 
  -6   1   3    14429.31    11705.31    160.71 o 
  -5   1   3      763.94      880.80     63.20 o 
  -4   1   3     5454.88     6222.67    176.42 o 
  -3   1   3     5608.82     5023.08     46.34 o 
  -2   1   3     1553.53     1662.46    131.67 o 
  -1   1   3      155.27      257.15     21.45 o 
   0   1   3    48260.07    45245.05    137.18 o 
   1   1   3       16.61       15.51      6.08 o 
   2   1   3      177.82      147.94     12.78 o 
   3   1   3    51927.45    48306.55    407.56 o 
   4   1   3      106.80       30.90      7.93 o 
   5   1   3      536.63      503.05     52.34 o 
   6   1   3     2722.97     2138.97    106.19 o 
   7   1   3      153.60      179.94     22.10 o 
   8   1   3      641.60      633.13     78.81 o 
   9   1   3    24667.83    25127.28    225.66 o 
  10   1   3      636.27      571.56    138.72 o 
  11   1   3     1694.32     2087.76    169.87 o 
  12   1   3     4830.46     6326.15    215.20 o 
  13   1   3        3.21       20.15     25.26 o 
  14   1   3       12.23       47.08     33.86 o 
  15   1   3      447.51      434.38     79.74 o 
  16   1   3      105.80       56.82     30.43 o 
  17   1   3      284.07      287.24     78.07 o 
  18   1   3      190.15       96.41     35.98 o 
  19   1   3      204.91      210.68     50.04 o 
  20   1   3       20.62       65.53     32.01 o 
 -20   2   3       30.24      -36.88     67.35 o 
 -19   2   3      334.97      329.11     92.76 o 
 -18   2   3      146.34      144.09     45.56 o 
 -17   2   3        1.52       98.81     68.88 o 
 -16   2   3      360.15      362.49     95.45 o 
 -15   2   3       90.38      124.19     84.25 o 
 -14   2   3      358.80      418.95     95.80 o 
 -13   2   3       13.06      115.76     52.18 o 
 -12   2   3      122.64      120.39     33.42 o 
 -11   2   3        1.46       74.53     30.55 o 
 -10   2   3     1553.60     1714.39    176.42 o 
  -9   2   3       17.16       52.35     28.44 o 
  -8   2   3      623.44      625.34     53.21 o 
  -7   2   3     1204.30     1162.31     91.91 o 
  -6   2   3    37732.37    37615.52    357.58 o 
  -5   2   3     1018.73     1318.57     97.34 o 
  -4   2   3     1455.83     1402.62     55.27 o 
  -3   2   3    23937.93    19175.88    183.51 o 
  -2   2   3       12.66       18.92      4.64 o 
  -1   2   3     2393.81     2300.62    172.53 o 
   0   2   3       24.03       25.31      8.64 o 
   1   2   3        0.61       18.18      5.01 o 
   2   2   3     1009.53      858.07     72.20 o 
   3   2   3    20659.63    18172.22    147.35 o 
   4   2   3       75.03       66.72     19.96 o 
   5   2   3      194.12      106.85     22.87 o 
   6   2   3     2524.57     2002.70     98.94 o 
   7   2   3      542.68      650.05     80.37 o 
   8   2   3       75.58      101.98     23.00 o 
   9   2   3      574.93      645.81     67.95 o 
  10   2   3      266.02      194.62     41.91 o 
  11   2   3       23.91       90.94     28.54 o 
  12   2   3     6698.74     6790.39    348.92 o 
  13   2   3       72.01      125.19     39.09 o 
  14   2   3      462.15      610.24     86.31 o 
  15   2   3      209.25      372.74     60.26 o 
  16   2   3      106.87       70.65     36.25 o 
  17   2   3        2.25       50.34     35.64 o 
  18   2   3       84.68       58.61     24.65 o 
  19   2   3        3.34       23.97     52.69 o 
  20   2   3        4.34       19.27     34.51 o 
 -20   3   3      178.87      210.08    100.85 o 
 -19   3   3      335.12      265.89    136.84 o 
 -18   3   3      568.63      599.79     91.95 o 
 -17   3   3      199.12      268.28     65.88 o 
 -16   3   3      523.51      709.60    143.96 o 
 -15   3   3       13.90       82.73     44.91 o 
 -14   3   3       63.10      110.84     34.81 o 
 -13   3   3      368.86      531.10     85.97 o 
 -12   3   3     3147.94     2727.61    327.76 o 
 -11   3   3      204.35      220.44     58.80 o 
 -10   3   3      119.71      294.67     95.12 o 
  -9   3   3     2911.59     2535.48     88.46 o 
  -8   3   3      227.49      192.55     35.59 o 
  -7   3   3      855.46      803.52     66.53 o 
  -6   3   3     4644.66     5089.65     89.98 o 
  -5   3   3      199.29      194.34     32.94 o 
  -4   3   3      227.81      267.83     36.64 o 
  -3   3   3     3376.96     3274.87    162.35 o 
  -2   3   3      286.12      217.91     23.55 o 
  -1   3   3      962.57     1152.33     90.65 o 
   0   3   3    31310.84    28346.29     94.64 o 
   1   3   3      329.83      298.26     56.65 o 
   2   3   3      126.54       73.17     12.36 o 
   3   3   3      235.55      152.35     21.35 o 
   4   3   3       17.87       26.24      8.90 o 
   5   3   3       55.89       22.43     17.84 o 
   6   3   3    20650.10    20595.82    494.27 o 
   7   3   3      195.09      197.14     38.34 o 
   8   3   3      519.11      487.47     54.57 o 
   9   3   3     2410.34     2120.70    166.83 o 
  10   3   3      194.49      199.99     36.68 o 
  11   3   3     1008.07     1186.59    107.25 o 
  12   3   3       19.41       73.20     27.18 o 
  13   3   3        1.14       23.98     30.51 o 
  14   3   3       78.03      140.04     47.24 o 
  15   3   3      167.11      169.59     54.88 o 
  16   3   3      180.75      197.56     56.72 o 
  17   3   3       20.27       23.23     23.94 o 
  18   3   3        1.53      -23.56     36.04 o 
  19   3   3      103.71      158.09     58.40 o 
  20   3   3      209.50      148.50     57.09 o 
 -20   4   3       12.98      113.82     71.63 o 
 -19   4   3       16.92        1.94     32.53 o 
 -18   4   3      147.60      313.37     84.38 o 
 -17   4   3       83.47       87.23     33.80 o 
 -16   4   3      123.57      138.50     48.77 o 
 -15   4   3     4301.32     4159.30    297.91 o 
 -14   4   3      298.01      251.00     96.74 o 
 -13   4   3     2971.93     3833.04    264.19 o 
 -12   4   3      201.31      349.91     55.10 o 
 -11   4   3       53.07      160.25     38.77 o 
 -10   4   3     2560.97     3093.75    146.51 o 
  -9   4   3      453.80      372.69     45.02 o 
  -8   4   3      406.77      419.58     45.89 o 
  -7   4   3      250.73      187.70     25.16 o 
  -6   4   3    51289.57    50698.41    561.09 o 
  -5   4   3      409.01      493.41     67.16 o 
  -4   4   3     1903.19     1857.54    220.00 o 
  -3   4   3    72123.88    68579.74    432.78 o 
  -2   4   3       57.39       31.50      8.10 o 
  -1   4   3       29.16       33.93      9.56 o 
   0   4   3       27.04       70.90     13.91 o 
   1   4   3      126.45      149.37     32.62 o 
   2   4   3       68.53       23.42     11.99 o 
   3   4   3    19741.58    17419.64    112.60 o 
   4   4   3      148.91      156.89     18.54 o 
   5   4   3     1817.77     1424.13     99.43 o 
   6   4   3    28546.50    26420.95    330.23 o 
   7   4   3     1919.16     2230.34    143.52 o 
   8   4   3     1696.43     2031.52    124.35 o 
   9   4   3      672.54      733.84     75.53 o 
  10   4   3     1364.11     1680.49    164.77 o 
  11   4   3      159.55      251.00     41.78 o 
  12   4   3      278.74      173.50     36.89 o 
  13   4   3      721.37      890.69     97.04 o 
  14   4   3     2118.80     2554.29    227.71 o 
  15   4   3     6788.59     7453.80    243.97 o 
  16   4   3      400.19      468.13     68.98 o 
  17   4   3      215.35      242.52     82.14 o 
  18   4   3       84.21       89.98     43.33 o 
  19   4   3      173.12      114.68     42.48 o 
  20   4   3       15.59       96.14     47.74 o 
 -20   5   3        6.00      132.17     76.13 o 
 -19   5   3      106.43       54.89     81.66 o 
 -18   5   3      616.26      472.07     92.09 o 
 -17   5   3        2.67       22.72     33.13 o 
 -16   5   3      109.07       48.47     37.05 o 
 -15   5   3      772.39      773.20     89.43 o 
 -14   5   3        6.31       15.14     23.58 o 
 -13   5   3      444.31      560.00     82.67 o 
 -12   5   3     1316.11     1234.66     98.05 o 
 -11   5   3       73.45      117.23     25.43 o 
 -10   5   3      123.51       65.17     43.93 o 
  -9   5   3       50.46       46.80     13.71 o 
  -8   5   3       73.34       93.29     27.24 o 
  -7   5   3      117.84       83.69     25.14 o 
  -6   5   3     3186.62     3218.37    159.63 o 
  -5   5   3      179.69      211.08     27.96 o 
  -4   5   3      185.24      237.19     26.01 o 
  -2   5   3        7.41       18.05      5.71 o 
  -1   5   3      568.12      613.21     57.75 o 
   0   5   3    14728.02    13148.29     98.59 o 
   1   5   3      243.89      114.04     30.07 o 
   2   5   3     1028.67      956.27     77.24 o 
   3   5   3    19476.53    18783.07    110.67 o 
   4   5   3        1.58       14.33      8.37 o 
   5   5   3      116.24       44.00     15.52 o 
   6   5   3     8615.56     9305.92    209.78 o 
   7   5   3      825.90     1084.47     90.94 o 
   8   5   3      363.73      416.10     42.34 o 
   9   5   3     2736.65     2432.57    161.28 o 
  10   5   3       24.38      105.85     23.42 o 
  11   5   3       11.15       54.18     16.03 o 
  12   5   3      768.98      741.87     98.43 o 
  13   5   3      228.79      296.30     51.27 o 
  14   5   3        2.17       39.61     25.88 o 
  15   5   3      366.67      375.00     59.22 o 
  16   5   3       61.51      107.67     46.63 o 
  17   5   3      123.69      169.11     61.46 o 
  18   5   3      492.76      591.88    110.79 o 
  19   5   3       11.26        1.40     27.36 o 
  20   5   3       15.80       33.86     26.20 o 
 -20   6   3       25.85      125.41     59.87 o 
 -19   6   3      283.37      385.21    155.51 o 
 -18   6   3     1093.74      796.70    265.53 o 
 -17   6   3      130.37       86.82     38.06 o 
 -16   6   3      229.61      223.75     50.38 o 
 -15   6   3     2339.50     2148.87    220.67 o 
 -14   6   3     1419.09     1857.72    167.55 o 
 -13   6   3      889.77     1214.10    110.33 o 
 -12   6   3    18252.84    19812.51    225.62 o 
 -11   6   3       10.60       49.10     14.71 o 
 -10   6   3     2914.95     3196.46    110.29 o 
  -9   6   3        2.65       13.00     11.36 o 
  -8   6   3      855.13      872.27     69.38 o 
  -7   6   3      688.32      599.54     62.06 o 
  -6   6   3      192.49      268.61     34.47 o 
  -5   6   3     1937.41     2714.74    158.10 o 
  -4   6   3      834.85      835.54     79.18 o 
  -3   6   3    60002.44    55243.11    458.03 o 
  -2   6   3       31.07       28.77      6.60 o 
  -1   6   3      461.89      393.77     34.98 o 
   0   6   3     2274.77     1973.15     91.89 o 
   1   6   3     2763.89     3193.23    166.18 o 
   2   6   3       17.43       18.88     12.00 o 
   3   6   3    94260.88    96123.46    614.31 o 
   4   6   3       34.08       26.80      8.99 o 
   5   6   3      695.44      397.78     36.67 o 
   6   6   3    81380.86    88687.19    630.20 o 
   7   6   3     1277.29     1404.12    104.31 o 
   8   6   3      277.05      353.76     40.10 o 
   9   6   3      790.32      948.13     86.20 o 
  10   6   3     1143.30     1190.41     91.86 o 
  11   6   3        5.27       73.36     19.80 o 
  12   6   3       44.74       72.28     22.48 o 
  13   6   3       21.23       73.02     25.00 o 
  14   6   3      620.92      817.30    111.21 o 
  15   6   3      214.77      319.39     65.64 o 
  16   6   3     1011.08     1310.26    253.49 o 
  17   6   3      276.40      217.51     52.22 o 
  18   6   3        4.20      117.96     72.55 o 
  19   6   3       94.72       60.73     27.37 o 
 -20   7   3       34.36       12.04     39.85 o 
 -19   7   3       88.35      148.61     58.22 o 
 -18   7   3     1000.80      865.83    159.17 o 
 -17   7   3        5.62       76.88     69.98 o 
 -16   7   3      374.62      475.39     94.24 o 
 -15   7   3        2.22       67.44     27.97 o 
 -14   7   3      104.32      173.56     35.89 o 
 -13   7   3     1461.44     1635.50    143.83 o 
 -12   7   3     9144.97     8385.54    291.79 o 
 -11   7   3      255.33      269.85     38.36 o 
 -10   7   3      565.24      645.52     65.37 o 
  -9   7   3     6576.03     6059.96     99.10 o 
  -8   7   3      216.52      211.09     29.84 o 
  -7   7   3     1352.35     1453.42    119.13 o 
  -6   7   3      927.12     1166.31     99.13 o 
  -5   7   3      190.79      199.19     27.44 o 
  -4   7   3     2072.70     2096.01    124.85 o 
  -3   7   3     8401.69     7294.43     72.64 o 
  -2   7   3       15.27       26.13     10.75 o 
  -1   7   3      282.28      247.29     25.77 o 
   0   7   3    35303.03    33602.75    131.17 o 
   1   7   3      106.55       83.22     33.75 o 
   2   7   3       31.44       32.51      8.95 o 
   3   7   3    16254.16    13922.98    123.54 o 
   4   7   3      110.64      159.59     22.72 o 
   5   7   3      397.91      353.30     40.11 o 
   6   7   3     8511.84     8130.35    151.23 o 
   7   7   3      129.36      154.44     24.66 o 
   8   7   3      454.21      382.68     51.81 o 
   9   7   3     1487.22     1068.89     87.23 o 
  10   7   3      411.04      597.16     61.31 o 
  11   7   3      622.07      808.61     71.62 o 
  12   7   3      421.78      526.07     55.90 o 
  13   7   3       80.10       80.74     24.46 o 
  14   7   3        6.08       -8.16     28.58 o 
  15   7   3     1290.07     1383.85    156.37 o 
  16   7   3      253.24      224.36     66.07 o 
  17   7   3       15.94      102.79     39.50 o 
  18   7   3      943.05      994.81    203.93 o 
  19   7   3       10.42      -32.74     53.63 o 
 -19   8   3       49.99      119.99     55.29 o 
 -18   8   3      482.89      648.05    111.15 o 
 -17   8   3       21.87      173.81     76.48 o 
 -16   8   3      117.30       86.88     44.76 o 
 -15   8   3       37.25        1.11     38.70 o 
 -14   8   3      234.93      313.03     48.74 o 
 -13   8   3       78.87      154.57     43.66 o 
 -12   8   3       19.43       71.89     21.07 o 
 -11   8   3      144.19      319.68     43.68 o 
 -10   8   3      958.46     1117.31     87.20 o 
  -9   8   3      822.28      714.37     58.66 o 
  -8   8   3      215.52      205.85     29.23 o 
  -7   8   3       65.44       95.72     23.19 o 
  -6   8   3     6804.30     6382.24     96.91 o 
  -5   8   3       56.55       84.86     20.31 o 
  -4   8   3      310.82      210.14     24.43 o 
  -3   8   3     2216.44     1567.74     59.65 o 
  -2   8   3        3.50       25.23     17.24 o 
  -1   8   3      371.11      479.96     69.98 o 
   0   8   3     4041.58     3129.15    108.64 o 
   1   8   3      364.37      351.90     35.63 o 
   2   8   3       13.13       28.22     10.81 o 
   3   8   3     7601.72     7374.70    151.46 o 
   4   8   3       54.90       30.66      6.57 o 
   5   8   3      192.20       94.54     16.88 o 
   6   8   3    16444.23    15800.22    185.84 o 
   7   8   3      122.58       74.53     17.10 o 
   8   8   3      658.93      647.55     63.55 o 
   9   8   3        5.37       41.29     16.22 o 
  10   8   3      510.77      528.55     55.00 o 
  11   8   3        1.06       96.34     31.79 o 
  12   8   3     1099.92     1112.71    101.16 o 
  13   8   3        3.90       40.19     19.53 o 
  14   8   3       31.79       52.31     28.79 o 
  15   8   3      329.93      351.01     77.85 o 
  16   8   3       83.01      126.80     64.49 o 
  17   8   3       91.14       62.99     42.71 o 
  18   8   3     1911.88     1997.94    351.53 o 
  19   8   3       41.38      127.71     62.22 o 
 -19   9   3      246.26      207.67    106.88 o 
 -18   9   3        5.56       86.87     61.75 o 
 -17   9   3      244.82      359.75     81.97 o 
 -16   9   3      665.88      870.05    133.54 o 
 -15   9   3      383.06      497.19     89.66 o 
 -14   9   3       16.94       80.34     44.77 o 
 -13   9   3     1703.42     1806.33    392.68 o 
 -12   9   3      681.52      894.95     75.92 o 
 -11   9   3     1705.91     1812.53    131.99 o 
 -10   9   3        2.63       35.94     12.20 o 
  -9   9   3    31709.08    29937.99    310.05 o 
  -8   9   3      548.07      542.80     53.37 o 
  -7   9   3     3074.04     3179.05    174.48 o 
  -6   9   3    41904.15    38909.38    251.61 o 
  -5   9   3      365.42      462.97     49.99 o 
  -4   9   3      791.55      728.82     55.66 o 
  -3   9   3    16814.41    15062.34   2229.35 o 
  -2   9   3      315.52      415.60     42.15 o 
  -1   9   3      576.22      636.99     61.74 o 
   0   9   3   117910.40   120707.30    821.26 o 
   1   9   3       10.45       14.69      6.13 o 
   2   9   3      271.32      215.12     28.34 o 
   3   9   3   109729.20   113460.77    806.19 o 
   4   9   3      104.93      127.07     21.75 o 
   5   9   3      146.99      132.14     21.62 o 
   6   9   3    13245.73    12168.60    173.50 o 
   7   9   3      804.48      908.72    103.74 o 
   8   9   3     1859.78     1691.38    125.31 o 
   9   9   3    17546.70    16937.67    217.05 o 
  10   9   3     1243.51     1542.32    109.99 o 
  11   9   3     2006.69     2398.26    209.65 o 
  12   9   3    12782.41    14790.87    184.54 o 
  13   9   3       11.66       46.48     33.66 o 
  14   9   3       59.31      148.43     46.70 o 
  15   9   3     1527.16     1391.11    214.27 o 
  16   9   3      605.90      483.10     83.45 o 
  17   9   3      191.98      230.46     65.19 o 
  18   9   3      235.08      216.55     85.61 o 
  19   9   3      267.17      191.55     53.28 o 
 -19  10   3        1.62       15.23     36.83 o 
 -18  10   3      232.04      314.93     77.07 o 
 -17  10   3       11.45       87.03     62.61 o 
 -16  10   3        0.50       62.77     35.40 o 
 -15  10   3      330.91      476.63     80.19 o 
 -14  10   3       11.44       59.42     28.94 o 
 -13  10   3        0.48       62.34     27.93 o 
 -12  10   3     2546.67     2692.71    164.99 o 
 -11  10   3       97.56       45.84     19.19 o 
 -10  10   3       10.68       35.21     13.13 o 
  -9  10   3     3610.75     3535.39     84.45 o 
  -8  10   3       41.92       56.58     11.04 o 
  -7  10   3     1025.35     1194.87    122.05 o 
  -6  10   3     4658.81     5181.38     72.61 o 
  -5  10   3       66.41      108.41     16.89 o 
  -4  10   3        8.97       15.37      8.07 o 
  -3  10   3      100.91       72.51     14.67 o 
  -2  10   3      270.81      398.78     40.38 o 
  -1  10   3       10.11       13.69     10.78 o 
   0  10   3     1884.04     1532.43     55.45 o 
   1  10   3       83.59       61.22      7.69 o 
   2  10   3      843.15      873.90     72.95 o 
   3  10   3     6201.11     6168.28     89.28 o 
   4  10   3        3.76       16.94      9.98 o 
   5  10   3      254.10      267.75     36.05 o 
   6  10   3    16103.36    15458.96    215.17 o 
   7  10   3      284.86      273.13     50.19 o 
   8  10   3      320.65      213.31     41.69 o 
   9  10   3       50.54       84.72     27.12 o 
  10  10   3      362.71      386.94     52.88 o 
  11  10   3       24.29       89.63     47.55 o 
  12  10   3     6397.74     6694.84   2042.48 o 
  13  10   3        6.21      101.12     33.12 o 
  14  10   3        2.57       62.39     25.60 o 
  15  10   3        2.81      -18.74     32.55 o 
  16  10   3        0.06      123.48     42.78 o 
  17  10   3        0.54       98.47     46.64 o 
  18  10   3     2731.12     2737.39    359.79 o 
  19  10   3       10.81      101.54     43.05 o 
 -19  11   3       53.91       92.03     42.09 o 
 -18  11   3      167.28      122.29     54.21 o 
 -17  11   3      111.34      226.85     50.81 o 
 -16  11   3      510.07      686.31     91.09 o 
 -15  11   3     1356.98     1685.34    212.19 o 
 -14  11   3        1.29       80.59     36.82 o 
 -13  11   3      576.51      766.44     84.73 o 
 -12  11   3      121.33       79.05     26.07 o 
 -11  11   3     1370.44     1356.35    147.28 o 
 -10  11   3      107.05      106.48     21.99 o 
  -9  11   3     2839.60     2922.13    107.28 o 
  -8  11   3      143.97      146.19     30.54 o 
  -7  11   3     1365.73     1482.69    114.36 o 
  -6  11   3    12723.42    11980.36    136.65 o 
  -5  11   3      265.92      390.19     34.41 o 
  -4  11   3      817.78      977.23     69.31 o 
  -3  11   3    12244.36    11672.97    133.33 o 
  -2  11   3      839.85     1085.57     75.70 o 
  -1  11   3      224.89      289.44     30.33 o 
   0  11   3    13376.56    11422.92    103.53 o 
   1  11   3       12.06       27.38     11.17 o 
   2  11   3      475.45      412.93     43.06 o 
   3  11   3    29556.57    27551.37    232.99 o 
   4  11   3      133.40      152.67     27.92 o 
   5  11   3       11.92       15.40     15.32 o 
   6  11   3     5548.94     5627.76    187.76 o 
   7  11   3      859.46     1106.88    122.74 o 
   8  11   3      262.94      188.87     46.09 o 
   9  11   3     2501.99     2178.17    181.61 o 
  10  11   3     1226.31     1373.05    145.03 o 
  11  11   3     1129.46     1380.10    135.66 o 
  12  11   3     2628.30     3058.01    192.69 o 
  13  11   3        9.37       35.03     20.89 o 
  14  11   3      188.38      162.42     43.30 o 
  15  11   3     1438.91     1303.81    193.66 o 
  16  11   3      508.32      512.89     81.49 o 
  17  11   3       74.77      116.04     82.94 o 
  18  11   3      281.27      445.93    110.95 o 
  19  11   3       46.68       95.94     35.40 o 
 -19  12   3      320.94      291.72     70.85 o 
 -18  12   3      414.45      540.11    103.76 o 
 -17  12   3       58.42       68.74     23.76 o 
 -16  12   3        4.54       73.64     30.67 o 
 -15  12   3      145.24       76.98     57.59 o 
 -14  12   3      271.23      212.98     39.92 o 
 -13  12   3      751.09      801.47    107.21 o 
 -12  12   3      157.33      228.77     38.83 o 
 -11  12   3      390.36      288.34     47.55 o 
 -10  12   3      935.12      948.42     64.96 o 
  -9  12   3      306.79      243.11     29.59 o 
  -8  12   3      123.12       79.55     26.21 o 
  -7  12   3      140.76      118.85     30.31 o 
  -6  12   3    17946.77    16111.88    166.56 o 
  -5  12   3       11.73       46.74     10.26 o 
  -4  12   3        9.59       21.07      7.16 o 
  -3  12   3    38392.64    37291.32    388.30 o 
  -2  12   3       42.75       40.96     17.51 o 
  -1  12   3       49.83       11.79     13.39 o 
   0  12   3    16797.89    16161.91    125.22 o 
   1  12   3       52.35       34.68     15.43 o 
   2  12   3     5426.75     6459.13    121.29 o 
   3  12   3    41029.30    39759.37    301.69 o 
   4  12   3      327.08      448.13     52.46 o 
   5  12   3     2528.17     3013.37    178.65 o 
   7  12   3      484.05      570.33     64.55 o 
   8  12   3      565.73      682.16     74.51 o 
   9  12   3       39.33        0.25     29.28 o 
  10  12   3     1304.82     1152.26    126.36 o 
  11  12   3      552.97      524.02     59.73 o 
  12  12   3     5109.71     5008.08    224.11 o 
  13  12   3      342.41      328.75     51.81 o 
  14  12   3      343.24      337.01     49.00 o 
  15  12   3      627.80      518.23     96.88 o 
  16  12   3       83.80       77.27     48.58 o 
  17  12   3      274.54      325.82     75.67 o 
  18  12   3      180.32      264.91     67.69 o 
  19  12   3      240.47      170.36     64.55 o 
 -19  13   3       10.47      -44.70     79.80 o 
 -18  13   3      259.27      191.56     57.87 o 
 -17  13   3        2.65      118.83     40.27 o 
 -16  13   3      136.14      227.12     54.51 o 
 -15  13   3      413.35      328.03     64.31 o 
 -14  13   3       50.51       15.42     31.65 o 
 -13  13   3      203.14      339.71     64.65 o 
 -12  13   3        1.23       17.19     28.96 o 
 -11  13   3      471.22      668.54     66.68 o 
 -10  13   3     1227.45     1279.00    111.25 o 
  -9  13   3     2207.36     2220.45     92.58 o 
  -8  13   3        0.49       53.77     13.70 o 
  -7  13   3      261.54      211.90     26.27 o 
  -6  13   3     5419.56     5147.49    165.87 o 
  -5  13   3     1215.49     1485.28     81.01 o 
  -4  13   3      146.86      181.99     23.52 o 
  -3  13   3     1049.41     1078.38     81.25 o 
  -2  13   3      826.32     1059.09     69.03 o 
  -1  13   3     1296.24     1708.60    117.55 o 
   0  13   3    46971.60    47879.80    259.48 o 
   1  13   3      586.43      677.33     51.78 o 
   2  13   3       50.20       29.92     12.14 o 
   3  13   3      134.21       41.31     11.43 o 
   4  13   3      595.71      696.51     70.31 o 
   5  13   3      197.10      225.37     30.87 o 
   6  13   3    26972.21    26529.77    316.07 o 
   7  13   3      129.94      157.81     35.28 o 
   8  13   3       58.32       49.37     18.11 o 
   9  13   3     6283.31     5550.73    144.23 o 
  10  13   3      546.79      642.26     67.07 o 
  11  13   3        2.71       33.57     19.61 o 
  12  13   3      882.22      391.92    179.15 o 
  13  13   3        0.25      -12.04     27.98 o 
  14  13   3       55.17       70.04     39.81 o 
  15  13   3     2422.27     2609.81    322.38 o 
  16  13   3        1.62       97.46     37.82 o 
  17  13   3       12.01       51.78     38.24 o 
  18  13   3       22.75       97.44     56.94 o 
  19  13   3       67.13       57.88     35.66 o 
 -19  14   3      516.57      575.55    129.23 o 
 -18  14   3      138.16       88.92     43.73 o 
 -17  14   3      356.93      166.01     63.77 o 
 -16  14   3      250.12      216.38     48.58 o 
 -15  14   3     5058.74     4936.82    238.00 o 
 -14  14   3      630.89      759.94     97.98 o 
 -13  14   3     1064.31     1251.69    117.19 o 
 -12  14   3     5111.92     5125.70    129.84 o 
 -11  14   3       90.23      110.83     30.32 o 
 -10  14   3     2963.30     3020.59    144.43 o 
  -9  14   3        7.18       33.20     13.20 o 
  -8  14   3      305.02      294.23     32.34 o 
  -7  14   3      636.30      616.80     47.18 o 
  -6  14   3    29242.11    27859.82    204.20 o 
  -5  14   3      589.37      706.90     53.71 o 
  -4  14   3      766.97      758.03     55.38 o 
  -3  14   3    65115.54    64397.15    373.72 o 
  -2  14   3       11.04       30.04     10.16 o 
  -1  14   3     1631.39     1894.50    106.25 o 
   0  14   3     3384.22     3303.17    225.57 o 
   1  14   3     1014.33     1306.49     93.55 o 
   2  14   3      999.63      979.59     77.04 o 
   3  14   3    18071.24    17615.84    129.97 o 
   4  14   3       29.60       42.24     16.07 o 
   5  14   3     1027.19     1211.31     81.22 o 
   6  14   3    17572.43    16182.46    268.77 o 
   7  14   3     1188.61     1283.12    113.59 o 
   8  14   3      187.34      150.50     41.41 o 
   9  14   3    11671.99    12286.09    191.18 o 
  10  14   3      335.23      301.79     39.87 o 
  11  14   3        1.56       39.79     29.23 o 
  12  14   3      670.00      544.29     76.54 o 
  13  14   3      398.06      409.24     56.69 o 
  14  14   3      543.06      517.83     83.61 o 
  15  14   3     4755.02     5447.03    290.58 o 
  16  14   3      192.18      224.93     85.64 o 
  17  14   3      291.96      253.80     84.40 o 
  18  14   3      583.89      725.56    119.36 o 
  19  14   3      220.44       55.88     53.00 o 
 -19  15   3        1.22       50.44     82.64 o 
 -18  15   3       70.37       82.21     38.70 o 
 -17  15   3       22.83       58.82     31.06 o 
 -16  15   3      133.23      132.98     41.47 o 
 -15  15   3        1.66       76.90     42.29 o 
 -14  15   3       53.34       50.69     48.96 o 
 -13  15   3       14.53       39.30     29.33 o 
 -12  15   3      128.85      128.76     31.84 o 
 -11  15   3      202.50      133.56     30.45 o 
 -10  15   3      250.40      272.30     34.37 o 
  -9  15   3      386.97      512.80     49.23 o 
  -8  15   3       57.21       72.59     17.70 o 
  -7  15   3        1.65       35.30     13.94 o 
  -6  15   3     1156.56      893.55    108.28 o 
  -5  15   3       11.75       21.44     11.02 o 
  -4  15   3     1543.35     1571.48     83.27 o 
  -3  15   3     5528.16     4672.95    155.63 o 
  -2  15   3      273.07      407.91     39.54 o 
  -1  15   3     2293.33     2726.85    129.44 o 
   0  15   3    22017.32    21653.96    127.35 o 
   1  15   3       60.39       30.41     18.35 o 
   2  15   3      153.40      127.97     21.55 o 
   3  15   3    14024.18    15648.91    182.19 o 
   4  15   3      414.28      394.35     37.33 o 
   5  15   3      992.51      939.04     73.89 o 
   6  15   3       46.48       10.49     16.54 o 
   7  15   3        6.82       30.41     21.57 o 
   8  15   3        5.12       45.48     13.97 o 
   9  15   3      449.59      279.79     58.93 o 
  10  15   3       98.64      143.58     30.66 o 
  11  15   3       79.11       99.14     25.48 o 
  12  15   3       22.53       22.84     35.46 o 
  13  15   3        8.29       57.32     27.71 o 
  14  15   3       20.42       38.99     32.69 o 
  15  15   3      161.95       75.75     65.73 o 
  16  15   3        0.86       59.94     57.64 o 
  17  15   3        7.78       61.17     31.06 o 
  18  15   3       32.52       -4.20     80.53 o 
 -18  16   3       29.57      109.69     72.28 o 
 -17  16   3       23.12       66.97     40.22 o 
 -16  16   3        6.11       23.37     26.05 o 
 -15  16   3      279.47      403.74     58.97 o 
 -14  16   3      809.56     1156.92    129.13 o 
 -13  16   3     1421.52     1618.57    140.23 o 
 -12  16   3       46.86       85.27     29.76 o 
 -11  16   3       67.91       57.12     29.13 o 
 -10  16   3      472.89      476.86     52.45 o 
  -9  16   3     8770.55     8756.99    182.11 o 
  -8  16   3     1351.91     1269.15     79.97 o 
  -7  16   3       40.34       90.76     18.48 o 
  -6  16   3     8149.73     8118.13    126.05 o 
  -5  16   3      416.36      477.58     42.77 o 
  -4  16   3      155.37       91.07     18.71 o 
  -3  16   3    48975.14    45589.16    402.33 o 
  -2  16   3      441.42      641.15     46.12 o 
  -1  16   3       85.16       42.98     11.56 o 
   0  16   3      353.20      145.68     20.97 o 
   1  16   3      419.63      635.28     54.65 o 
   2  16   3       59.34      106.75     18.70 o 
   3  16   3    12274.34     9828.92    114.86 o 
   4  16   3      381.98      388.96     37.00 o 
   5  16   3      538.69      504.84     43.27 o 
   6  16   3    32963.21    32262.28    251.83 o 
   7  16   3      705.85      771.76     67.63 o 
   8  16   3       42.99       70.72     23.80 o 
   9  16   3     2089.54     1622.85    136.22 o 
  10  16   3      678.77      656.84     69.16 o 
  11  16   3        1.81       18.95     26.07 o 
  12  16   3     4452.98     4512.89    258.90 o 
  13  16   3      526.49      533.24     65.30 o 
  14  16   3      526.28      552.40     86.04 o 
  15  16   3      178.11      156.92     48.60 o 
  16  16   3      110.11       86.87     56.14 o 
  17  16   3      103.45       43.33     37.02 o 
  18  16   3      319.16      438.86    116.10 o 
 -18  17   3      999.51      923.60    181.19 o 
 -17  17   3        8.23       71.86     37.71 o 
 -16  17   3      282.17      236.31     49.51 o 
 -15  17   3       10.99       81.95     33.38 o 
 -14  17   3       10.00       60.54     21.01 o 
 -13  17   3      967.52      905.47     81.66 o 
 -12  17   3     1740.63     1839.78    152.62 o 
 -11  17   3       85.49       67.77     22.54 o 
 -10  17   3       97.48      106.83     23.50 o 
  -9  17   3    22857.79    21915.14    252.14 o 
  -8  17   3      294.69      170.32     36.71 o 
  -7  17   3      730.58      800.42     61.52 o 
  -6  17   3     2069.36     1684.01    128.41 o 
  -5  17   3      236.17      194.74     24.00 o 
  -4  17   3     1852.39     2103.70    109.18 o 
  -3  17   3      665.62      342.07     34.31 o 
  -2  17   3       69.13       61.46     12.77 o 
  -1  17   3      332.80      461.36     38.35 o 
   0  17   3    28093.02    27550.09    175.51 o 
   1  17   3       98.24      182.73     23.19 o 
   2  17   3       57.21       42.97     12.68 o 
   3  17   3     3478.21     3564.22    115.27 o 
   4  17   3      215.37      194.81     24.40 o 
   5  17   3      617.99      685.77     60.58 o 
   6  17   3     2831.39     2616.24    143.03 o 
   7  17   3      255.33      331.92     45.54 o 
   8  17   3      893.35      864.27     70.15 o 
   9  17   3     8345.35     7301.85    203.39 o 
  10  17   3      196.99      196.97     35.53 o 
  11  17   3      749.17      741.34     80.22 o 
  12  17   3    20158.06    23225.34    356.64 o 
  13  17   3       48.37       60.29     28.10 o 
  14  17   3       77.92       95.13     26.82 o 
  15  17   3      483.61      666.94     85.38 o 
  16  17   3      284.25      230.96     50.29 o 
  17  17   3       82.78       60.60     29.37 o 
  18  17   3      432.28      337.24    104.71 o 
 -18  18   3        1.43       93.46     42.41 o 
 -17  18   3        1.59       89.50     58.44 o 
 -16  18   3       56.88       69.79     27.23 o 
 -15  18   3      218.38      125.21     39.73 o 
 -14  18   3       79.25      191.57     38.46 o 
 -13  18   3      160.08      142.68     48.82 o 
 -12  18   3      784.19     1014.57     89.49 o 
 -11  18   3      263.61      202.26     29.21 o 
 -10  18   3      329.59      410.28     46.70 o 
  -9  18   3     2991.52     3069.82    160.93 o 
  -8  18   3      456.16      417.30     44.40 o 
  -7  18   3      848.01      876.97     64.42 o 
  -6  18   3     4110.84     3960.48     77.78 o 
  -5  18   3      155.24      180.63     24.99 o 
  -4  18   3      296.86      145.64     24.22 o 
  -3  18   3     2817.07     3376.41     95.83 o 
  -2  18   3      113.29      200.24     25.35 o 
  -1  18   3      119.98       76.83     24.64 o 
   0  18   3       43.36       34.93      9.76 o 
   1  18   3      699.46      818.76     54.82 o 
   2  18   3     1233.81     1529.50     96.27 o 
   3  18   3     1855.76     1399.11     97.30 o 
   4  18   3      330.14      419.29     41.73 o 
   5  18   3        9.07       15.48     11.13 o 
   6  18   3       64.48       10.35     13.25 o 
   7  18   3      864.12      939.79     68.80 o 
   8  18   3       67.26       82.75     33.45 o 
   9  18   3     1291.30      912.09    211.58 o 
  10  18   3      111.54      227.40     36.60 o 
  11  18   3       17.45       17.23     31.81 o 
  12  18   3       19.35       40.98     39.58 o 
  13  18   3        2.08       28.89     32.16 o 
  14  18   3        9.69       49.90     21.57 o 
  15  18   3       83.40      136.77     32.12 o 
  16  18   3       42.54       94.73     41.10 o 
  17  18   3        4.12       56.95     59.45 o 
  18  18   3        6.70      -21.19     40.35 o 
 -18  19   3        9.68       87.71     64.86 o 
 -17  19   3      186.64      251.55     82.41 o 
 -16  19   3      308.66      316.52     55.33 o 
 -15  19   3      389.18      299.58     47.05 o 
 -14  19   3       70.31       41.26     21.73 o 
 -13  19   3      610.50      795.89     79.56 o 
 -12  19   3      303.52      208.36     33.33 o 
 -11  19   3      739.58      538.85     52.05 o 
 -10  19   3      304.15      271.99     35.97 o 
  -9  19   3     8535.95     8307.32    256.49 o 
  -8  19   3      423.59      477.56     45.28 o 
  -7  19   3     1619.77     1691.59    102.51 o 
  -6  19   3     9947.32     9528.44    167.27 o 
  -5  19   3      298.39      320.82     31.62 o 
  -4  19   3      954.76      989.39     72.00 o 
  -3  19   3     3703.71     3486.94     65.66 o 
  -2  19   3       37.25       24.12     17.11 o 
  -1  19   3      880.27      984.93     69.00 o 
   0  19   3    46508.34    44640.33    316.36 o 
   1  19   3       72.85       72.26     14.44 o 
   2  19   3       57.22       63.22     12.98 o 
   3  19   3    21354.37    20888.41    253.64 o 
   4  19   3      123.87      147.62     24.06 o 
   5  19   3       50.04       23.54     19.60 o 
   6  19   3     5075.30     4920.05     99.77 o 
   7  19   3      465.12      399.82     45.51 o 
   8  19   3     1427.68     1630.92    128.68 o 
   9  19   3    41493.36    44013.22    605.35 o 
  10  19   3       94.50       79.76     24.59 o 
  11  19   3      553.41      605.81     63.90 o 
  12  19   3      298.95      153.15     49.38 o 
  13  19   3        1.44      110.87     27.46 o 
  14  19   3       25.79       37.13     19.44 o 
  15  19   3       14.24       37.11     32.24 o 
  16  19   3      361.59      189.72     64.92 o 
  17  19   3       99.70      170.57     42.87 o 
  18  19   3      250.45      226.39     65.19 o 
 -17  20   3       46.51      120.33     57.22 o 
 -16  20   3        3.12       80.20     34.44 o 
 -15  20   3      130.47      207.89     31.19 o 
 -14  20   3      129.37       87.41     30.10 o 
 -13  20   3        1.55       66.11     32.04 o 
 -12  20   3      866.34      686.88     69.42 o 
 -11  20   3      323.04      163.95     27.84 o 
 -10  20   3      129.64       98.78     24.46 o 
  -9  20   3       64.54       75.48     31.23 o 
  -8  20   3       32.86       43.60     15.52 o 
  -7  20   3     2943.03     3570.12    169.24 o 
  -6  20   3     1094.46      756.79     63.75 o 
  -5  20   3       10.88       42.91     18.42 o 
  -4  20   3        7.47       33.92     15.59 o 
  -3  20   3     4212.76     4199.55     79.24 o 
  -2  20   3     1075.99     1292.17     89.41 o 
  -1  20   3        6.30       17.71      9.48 o 
   0  20   3      824.21      760.74     52.85 o 
   1  20   3      827.90      990.70     61.27 o 
   2  20   3     1562.10     2042.03    130.89 o 
   3  20   3     6752.97     5842.56    128.76 o 
   4  20   3       65.06       95.83     18.43 o 
   5  20   3      539.83      566.37     57.71 o 
   6  20   3     3202.96     3050.86    111.92 o 
   7  20   3      732.29      786.54     64.96 o 
   8  20   3      429.32      583.85     60.74 o 
   9  20   3    23101.53    24551.79    459.77 o 
  10  20   3        2.59       21.95     24.54 o 
  11  20   3       41.08       47.47     21.17 o 
  12  20   3     3731.40     4689.53    171.87 o 
  13  20   3       25.75       75.60     29.43 o 
  14  20   3      124.71       97.04     36.90 o 
  15  20   3      914.97      914.67    109.51 o 
  16  20   3       50.59      100.93     36.62 o 
  17  20   3       44.92      121.68     37.32 o 
 -17  21   3        5.62      157.61     49.66 o 
 -16  21   3      263.57      385.46     62.65 o 
 -15  21   3      644.00      688.54     66.94 o 
 -14  21   3      187.73       55.15     25.98 o 
 -13  21   3      259.91      328.73     55.13 o 
 -12  21   3     1036.75      951.03     86.22 o 
 -11  21   3     1066.38     1289.18     93.59 o 
 -10  21   3      376.25      381.68     42.23 o 
  -9  21   3     8214.58     8068.81    110.99 o 
  -8  21   3      146.98       95.24     21.75 o 
  -7  21   3     2051.58     2064.37    127.42 o 
  -6  21   3      799.36      596.88     59.11 o 
  -5  21   3      891.01     1187.44     79.03 o 
  -4  21   3       40.71       79.98     18.21 o 
  -3  21   3     1938.76     1564.69    167.04 o 
  -2  21   3      605.12      767.41     58.87 o 
  -1  21   3      198.44      199.44     31.10 o 
   0  21   3     3223.46     2689.81     67.84 o 
   1  21   3       63.89       79.71     14.79 o 
   2  21   3       22.42       -2.74     12.32 o 
   3  21   3     7692.08     6968.34    127.31 o 
   4  21   3      801.99      868.68     62.15 o 
   5  21   3      310.41      350.54     41.82 o 
   6  21   3     5641.85     4799.46    195.49 o 
   7  21   3       87.82       83.30     20.59 o 
   8  21   3       28.25       39.51     18.78 o 
   9  21   3      583.24      271.97    100.95 o 
  10  21   3      352.66      346.98     49.51 o 
  11  21   3        6.01       43.20     23.46 o 
  12  21   3     2303.64     2456.07    198.58 o 
  13  21   3        9.96       64.90     24.48 o 
  14  21   3      107.10       90.35     30.32 o 
  15  21   3        9.92       18.27     29.85 o 
  16  21   3       28.23      115.75     47.08 o 
  17  21   3        2.83      150.88     75.96 o 
 -17  22   3       30.79       59.99     38.32 o 
 -16  22   3        8.32       30.31     35.38 o 
 -15  22   3     1491.54     1519.12    144.57 o 
 -14  22   3      424.12      358.28     85.11 o 
 -13  22   3      418.16      448.63     54.25 o 
 -12  22   3      404.65      418.64     52.29 o 
 -11  22   3        2.50       39.55     23.22 o 
 -10  22   3     1466.20     1427.99    113.00 o 
  -9  22   3      197.30      199.67     40.05 o 
  -8  22   3      406.40      488.02     48.75 o 
  -7  22   3      936.17     1246.88     87.07 o 
  -6  22   3    32049.58    31462.13    299.98 o 
  -5  22   3       39.48       26.86     23.47 o 
  -4  22   3       43.17       72.75     18.29 o 
  -3  22   3    31060.96    32306.23    273.21 o 
  -2  22   3      184.86      245.76     28.93 o 
  -1  22   3     1275.02     1294.44     81.20 o 
   0  22   3      788.45      564.97     45.47 o 
   1  22   3       12.17       16.11     11.40 o 
   2  22   3     1155.39     1174.17     83.76 o 
   3  22   3    11559.09    11918.64    125.10 o 
   4  22   3       17.85       19.42     19.93 o 
   5  22   3      483.24      507.52     52.01 o 
   6  22   3    30590.65    31702.81    308.76 o 
   7  22   3        0.03       36.11     17.33 o 
   8  22   3        2.57       48.68     18.60 o 
   9  22   3       55.42       90.37     22.95 o 
  10  22   3       11.57       55.24     31.61 o 
  11  22   3       56.38       73.52     27.48 o 
  12  22   3     4773.02     4861.29    157.18 o 
  13  22   3       97.90       66.65     21.14 o 
  14  22   3      329.70      282.27     46.49 o 
  15  22   3      602.24      791.53     95.93 o 
  16  22   3      263.72      301.93     89.16 o 
  17  22   3       62.05      -24.93     57.87 o 
 -17  23   3        0.29       99.51     35.94 o 
 -16  23   3        0.67       48.15     28.71 o 
 -15  23   3      185.71      246.41     56.27 o 
 -14  23   3       11.80       77.60     28.48 o 
 -13  23   3        1.32       49.86     27.31 o 
 -12  23   3     2713.85     2726.32    193.74 o 
 -11  23   3       48.91      222.54     40.38 o 
 -10  23   3      262.76      282.39     49.97 o 
  -9  23   3      192.31      102.73     29.38 o 
  -8  23   3       19.39       20.61     20.98 o 
  -7  23   3      198.89      128.59     41.86 o 
  -6  23   3    16215.77    16419.90    198.82 o 
  -5  23   3      785.83      864.37     69.85 o 
  -4  23   3      275.68      296.59     35.49 o 
  -2  23   3      116.40      112.46     18.00 o 
  -1  23   3     1754.89     2016.00    123.77 o 
   0  23   3     6240.26     5674.84     99.91 o 
   1  23   3      487.13      636.15     48.32 o 
   2  23   3      117.49       83.00     18.34 o 
   3  23   3     2773.80     2250.40    113.88 o 
   4  23   3      751.45      878.57     67.02 o 
   5  23   3      969.37     1241.13     88.87 o 
   6  23   3     5069.91     4196.15    219.64 o 
   7  23   3      244.30      306.66     36.94 o 
   8  23   3       14.39       34.19     24.31 o 
   9  23   3     1332.30     1316.38    112.16 o 
  10  23   3      674.04      665.13     74.69 o 
  11  23   3      352.19      436.81     78.30 o 
  12  23   3      132.73      124.59     32.83 o 
  13  23   3       14.76       17.22     26.64 o 
  14  23   3        3.53       36.42     26.68 o 
  15  23   3     3401.62     3788.71    260.24 o 
  16  23   3      206.58      394.83    108.56 o 
  17  23   3       16.27       68.97     33.85 o 
 -16  24   3        2.78       32.75     28.33 o 
 -15  24   3      656.76      593.79     66.42 o 
 -14  24   3      142.36      203.26     36.12 o 
 -13  24   3      704.80      583.09     60.88 o 
 -12  24   3     1115.92     1106.87     77.76 o 
 -11  24   3      158.62       88.75     24.77 o 
 -10  24   3      391.30      421.87     43.93 o 
  -9  24   3     4955.89     4992.71    135.57 o 
  -8  24   3        9.72        9.00     13.09 o 
  -7  24   3      286.74      334.44     39.27 o 
  -6  24   3     9976.76     9251.09    114.78 o 
  -5  24   3      279.70      210.22     30.71 o 
  -4  24   3      611.46      711.41     56.92 o 
  -3  24   3     9131.95     8880.29    150.44 o 
  -2  24   3        0.19       36.95     12.28 o 
  -1  24   3      518.61      328.93     49.14 o 
   0  24   3      765.99      573.42     49.05 o 
   1  24   3        6.23       24.42     11.97 o 
   2  24   3      224.88      171.66     23.06 o 
   3  24   3     4078.01     4081.72    166.78 o 
   4  24   3      205.14      172.82     27.52 o 
   5  24   3      534.41      496.98     55.14 o 
   6  24   3     5307.79     5193.17    173.35 o 
   7  24   3      361.63      327.38     38.26 o 
   8  24   3      742.67      789.26     70.16 o 
   9  24   3      726.70      858.34     83.85 o 
  10  24   3      715.73      663.98     77.73 o 
  11  24   3      368.20      384.80     58.17 o 
  12  24   3     1889.99     1755.36    140.09 o 
  13  24   3       20.05       37.92     21.82 o 
  14  24   3       54.97       79.77     35.72 o 
  15  24   3     2087.35     2117.90    219.00 o 
  16  24   3       35.26       52.11     30.11 o 
 -16  25   3      242.38      188.74     37.26 o 
 -15  25   3      920.65      833.23     94.89 o 
 -14  25   3        3.94      -12.96     24.47 o 
 -13  25   3       26.92       36.57     29.80 o 
 -12  25   3     1849.11     1752.93    125.77 o 
 -11  25   3       58.07       81.75     21.85 o 
 -10  25   3      291.58      253.06     43.23 o 
  -9  25   3     1195.27     1097.89     96.29 o 
  -8  25   3       13.60       79.52     22.36 o 
  -7  25   3       80.66       74.33     20.38 o 
  -6  25   3     1422.14     1217.15    127.87 o 
  -5  25   3      481.89      533.01     51.39 o 
  -4  25   3      450.09      505.83     44.36 o 
  -3  25   3     1231.80     1051.51    112.52 o 
  -2  25   3       34.07       55.59     17.15 o 
  -1  25   3     2006.35     2566.68    150.94 o 
   0  25   3     4781.57     4649.34    100.11 o 
   1  25   3      170.99      182.06     25.08 o 
   2  25   3        9.41       25.37     22.29 o 
   3  25   3     1987.49     1982.68    117.04 o 
   4  25   3      304.03      336.00     39.52 o 
   5  25   3      466.18      552.40     51.26 o 
   6  25   3     1248.24     1101.28    156.45 o 
   7  25   3       99.03       78.85     21.43 o 
   8  25   3      494.52      440.28     72.30 o 
   9  25   3     1961.70     1960.80    155.88 o 
  10  25   3      115.13      122.22     32.47 o 
  11  25   3        7.75       25.42     20.96 o 
  12  25   3      617.45      624.60     75.49 o 
  13  25   3      121.45      192.22     38.62 o 
  14  25   3      120.64      137.52     33.78 o 
  15  25   3      124.22      126.77     31.35 o 
  16  25   3       45.02       43.48     38.42 o 
 -16  26   3       27.79       87.67     29.82 o 
 -15  26   3       84.86      104.99     48.42 o 
 -14  26   3      126.33      204.06     39.72 o 
 -13  26   3       56.00       80.50     21.66 o 
 -12  26   3      874.05     1101.21     99.25 o 
 -11  26   3       11.71       68.45     23.06 o 
 -10  26   3       15.10       57.71     21.75 o 
  -9  26   3     5222.83     5227.16    158.49 o 
  -8  26   3     1008.29     1074.56     86.19 o 
  -7  26   3      108.08       82.21     19.86 o 
  -6  26   3       38.59       29.30     18.68 o 
  -5  26   3      157.81      148.34     27.52 o 
  -4  26   3      322.69      185.36     28.51 o 
  -3  26   3    11989.50    12080.04    168.46 o 
  -2  26   3      460.33      555.15     47.92 o 
  -1  26   3      142.72      114.86     21.20 o 
   0  26   3      620.48      380.77     56.32 o 
   1  26   3      836.82      873.74     73.53 o 
   2  26   3      253.92      252.02     30.94 o 
   3  26   3    10019.58    10585.92    116.42 o 
   4  26   3      167.99      118.31     37.51 o 
   5  26   3      125.46       84.31     29.29 o 
   6  26   3    19933.49    21034.31    211.88 o 
   7  26   3      453.41      454.62     50.99 o 
   8  26   3      115.17      129.00     29.67 o 
   9  26   3      167.13      108.76     31.92 o 
  10  26   3      179.24      218.36     35.48 o 
  11  26   3        0.06       57.11     24.39 o 
  12  26   3     1104.67      943.64     92.27 o 
  13  26   3        4.29       58.93     30.80 o 
  14  26   3       28.67       42.34     32.94 o 
  15  26   3       47.31       36.64     36.02 o 
  16  26   3      233.41      130.80     32.12 o 
 -15  27   3        0.87       76.79     32.95 o 
 -14  27   3       56.88       50.63     19.10 o 
 -13  27   3      138.41       95.38     24.62 o 
 -12  27   3      606.57      528.76     60.37 o 
 -11  27   3        3.02       74.54     30.13 o 
 -10  27   3       63.02       95.90     24.72 o 
  -9  27   3     5351.76     4950.46    156.45 o 
  -8  27   3      273.86      165.97     38.29 o 
  -7  27   3      466.01      458.26     52.23 o 
  -6  27   3     1040.31     1034.62     89.00 o 
  -5  27   3      360.45      462.25     52.93 o 
  -4  27   3     1486.36     1781.65    116.23 o 
  -3  27   3     9958.72     9825.33    222.25 o 
  -2  27   3      127.38       78.41     22.41 o 
  -1  27   3     1005.15     1238.65     86.11 o 
   0  27   3     8985.46     8958.98    123.28 o 
   1  27   3      234.83      215.15     34.94 o 
   2  27   3        1.42       28.65     14.73 o 
   3  27   3     3705.39     3880.42    130.88 o 
   4  27   3      257.98      174.06     31.21 o 
   5  27   3      132.09      201.63     33.36 o 
   6  27   3     9112.81     8785.19    154.60 o 
   7  27   3      178.08      158.92     31.37 o 
   8  27   3      616.92      730.75     66.67 o 
   9  27   3     2406.97     2535.60    171.98 o 
  10  27   3       34.61       71.92     21.30 o 
  11  27   3      479.89      462.17     59.66 o 
  12  27   3     7758.16     8999.15    387.38 o 
  13  27   3        0.13       35.00     34.81 o 
  14  27   3       23.23       71.21     26.75 o 
  15  27   3      302.36      270.24     59.76 o 
 -15  28   3       12.34       26.74     39.87 o 
 -14  28   3        9.16       47.06     24.96 o 
 -13  28   3      147.79       90.98     28.83 o 
 -12  28   3     1617.42     2063.51    128.13 o 
 -11  28   3        6.71       53.77     24.86 o 
 -10  28   3      517.93      653.85     55.87 o 
  -9  28   3     2876.20     2485.70    181.35 o 
  -8  28   3      454.26      530.70     60.82 o 
  -7  28   3      709.52      706.70     58.05 o 
  -6  28   3      105.29       79.48     20.49 o 
  -5  28   3        4.89       12.11     16.71 o 
  -4  28   3      181.10      104.07     32.49 o 
  -3  28   3     1706.00     1438.36    107.08 o 
  -2  28   3      661.81      812.33     68.13 o 
  -1  28   3       63.51       54.66     18.87 o 
   0  28   3       94.24       30.23     17.27 o 
   1  28   3      804.42      933.17     73.28 o 
   2  28   3     2137.14     2595.15    182.53 o 
   3  28   3       62.30       40.62     21.37 o 
   4  28   3       18.48       23.12     19.99 o 
   5  28   3      265.38      385.96     45.49 o 
   6  28   3      705.84      540.28     61.93 o 
   7  28   3      371.37      381.22     42.89 o 
   8  28   3       57.58       67.78     22.87 o 
   9  28   3      201.19      101.17     32.45 o 
  10  28   3       54.79       89.33     24.53 o 
  11  28   3      105.07      131.50     33.11 o 
  12  28   3      628.22      429.63    107.27 o 
  13  28   3      137.38      128.45     31.62 o 
  14  28   3       43.48      128.06     29.73 o 
  15  28   3      245.76      169.44     35.38 o 
 -15  29   3       78.11      116.95     44.87 o 
 -14  29   3       25.28       27.56     29.06 o 
 -13  29   3      184.55      220.60     37.33 o 
 -12  29   3       25.84       62.13     34.49 o 
 -11  29   3      433.90      277.52     41.03 o 
 -10  29   3      151.41      168.14     32.36 o 
  -9  29   3     5905.14     6927.07    248.85 o 
  -8  29   3       71.55       81.33     28.71 o 
  -7  29   3      352.56      307.04     38.29 o 
  -6  29   3     4621.30     5227.77    127.82 o 
  -5  29   3       72.88      107.41     22.60 o 
  -4  29   3      982.10     1193.68     87.56 o 
  -3  29   3     2819.43     3008.89    143.02 o 
  -2  29   3      241.35      251.02     33.47 o 
  -1  29   3       27.79       18.02     17.19 o 
   0  29   3    17489.25    19056.19    185.56 o 
   1  29   3       69.43       58.53     27.03 o 
   2  29   3       35.98       57.28     22.98 o 
   3  29   3     8111.93     9454.76    179.16 o 
   4  29   3       55.38       51.04     17.85 o 
   5  29   3      112.10       73.56     20.63 o 
   6  29   3     3672.64     3432.02    144.82 o 
   7  29   3       70.07       64.15     22.48 o 
   8  29   3       73.63       63.45     27.43 o 
   9  29   3     7920.63     9133.32    276.47 o 
  10  29   3      289.08      232.49     37.20 o 
  11  29   3      349.10      342.29     45.67 o 
  12  29   3      942.60      901.36     84.03 o 
  13  29   3       83.48       89.51     31.61 o 
  14  29   3       37.61       93.54     29.31 o 
 -14  30   3        1.56       64.56     25.46 o 
 -13  30   3       86.63      110.63     27.60 o 
 -12  30   3      987.63      889.01     88.61 o 
 -11  30   3      191.29      126.70     36.49 o 
 -10  30   3      245.30      141.06     32.86 o 
  -9  30   3      401.04      215.86     82.70 o 
  -8  30   3       11.56      101.82     37.51 o 
  -7  30   3      798.16      871.85     78.19 o 
  -6  30   3     4285.57     3637.93    165.99 o 
  -5  30   3       13.68       32.46     15.58 o 
  -4  30   3        4.50       48.60     24.74 o 
  -3  30   3     5802.85     6196.93    120.82 o 
  -2  30   3      587.54      777.23     69.67 o 
  -1  30   3      373.55      378.01     44.41 o 
   0  30   3     1366.57     1065.19     83.95 o 
   1  30   3       70.63       77.71     22.12 o 
   2  30   3     1569.64     1935.86    146.30 o 
   3  30   3     2525.32     2025.54    160.31 o 
   4  30   3      134.16      191.48     39.85 o 
   5  30   3      531.11      683.31     59.23 o 
   6  30   3     9935.89    11264.28    244.64 o 
   7  30   3      228.08      213.33     35.19 o 
   8  30   3       73.90      120.42     26.59 o 
   9  30   3     4065.85     4175.52    186.27 o 
  10  30   3       77.63       64.76     25.70 o 
  11  30   3      130.78      138.29     32.72 o 
  12  30   3      137.51      111.84     38.38 o 
  13  30   3        4.41       67.59     38.45 o 
  14  30   3       25.08       77.70     24.55 o 
 -14  31   3        6.74       90.34     30.44 o 
 -13  31   3      300.19      369.08     61.20 o 
 -12  31   3       92.29       71.63     27.30 o 
 -11  31   3      159.60      124.46     35.42 o 
 -10  31   3      318.52      290.11     47.13 o 
  -9  31   3      326.26      366.85     55.23 o 
  -8  31   3       17.04       87.95     25.23 o 
  -7  31   3      209.88      180.84     44.68 o 
  -6  31   3      403.85      371.68     48.67 o 
  -5  31   3      578.88      420.67     48.06 o 
  -4  31   3      103.50      101.21     25.92 o 
  -3  31   3       39.21       80.91     21.45 o 
  -2  31   3      135.87      119.66     25.34 o 
  -1  31   3      249.81      308.17     40.93 o 
   0  31   3     2349.94     2652.65    151.94 o 
   1  31   3      126.52      172.76     30.39 o 
   2  31   3        3.50       62.35     26.18 o 
   3  31   3     3788.09     3963.52    201.37 o 
   4  31   3      558.14      699.08     68.59 o 
   5  31   3      235.88      239.03     39.92 o 
   6  31   3      251.96      136.40     57.50 o 
   7  31   3        3.07       65.01     24.74 o 
   8  31   3        2.24       24.91     21.70 o 
   9  31   3      984.86      820.23     85.30 o 
  10  31   3      184.23      164.63     41.37 o 
  11  31   3       73.73      123.70     30.23 o 
  12  31   3       82.84      106.31     34.29 o 
  13  31   3       27.95       64.30     46.48 o 
  14  31   3       14.10       51.52     25.33 o 
 -13  32   3      108.43      101.55     25.35 o 
 -12  32   3     1449.72     1319.68    107.19 o 
 -11  32   3       21.98       42.90     30.07 o 
 -10  32   3      276.26      251.74     40.96 o 
  -9  32   3        6.35       70.23     26.96 o 
  -8  32   3        0.47       66.25     24.96 o 
  -7  32   3      555.83      727.07     61.51 o 
  -6  32   3     1599.05     1532.81    102.42 o 
  -5  32   3        3.66       45.19     24.71 o 
  -4  32   3        3.27       51.25     18.86 o 
  -3  32   3     8811.99    10844.06    215.47 o 
  -2  32   3      784.62      958.15     76.36 o 
  -1  32   3       37.29       33.19     22.63 o 
   0  32   3       70.78       91.61     23.27 o 
   1  32   3        2.54       29.24     30.97 o 
   2  32   3      583.90      686.83     82.07 o 
   3  32   3     7437.71     8817.03    237.09 o 
   4  32   3       25.76       43.60     26.88 o 
   5  32   3      787.74      899.16     84.85 o 
   6  32   3     9649.14    11664.03    343.79 o 
   7  32   3       10.29      175.78     42.90 o 
   8  32   3        1.16       32.57     22.70 o 
   9  32   3     1793.41     2050.27    152.02 o 
  10  32   3       35.77       89.31     24.80 o 
  11  32   3       69.21       85.86     24.84 o 
  12  32   3      228.05      213.49     39.15 o 
  13  32   3      320.53      320.47     50.89 o 
 -13  33   3       22.66       22.86     27.29 o 
 -12  33   3      600.65      561.52     69.87 o 
 -11  33   3       68.59      188.42     34.03 o 
 -10  33   3       26.66      116.46     32.38 o 
  -9  33   3       23.99       28.19     24.62 o 
  -8  33   3       36.20       55.38     26.98 o 
  -7  33   3       10.18       94.02     25.88 o 
  -6  33   3      703.56      765.35     61.98 o 
  -5  33   3      631.45      490.73     53.10 o 
  -4  33   3      172.82      125.09     26.52 o 
  -3  33   3     5585.82     5863.73    229.74 o 
  -2  33   3      367.05      403.39     53.33 o 
  -1  33   3      695.74      833.25     79.27 o 
   0  33   3     1503.33     1647.26    139.80 o 
   1  33   3      208.70      211.49     35.91 o 
   2  33   3       46.06       46.77     31.16 o 
   3  33   3      186.84      139.45     32.96 o 
   4  33   3      765.95      934.84     87.38 o 
   5  33   3      870.64      950.26     79.02 o 
   6  33   3     2657.03     2165.52    161.88 o 
   7  33   3        6.09       41.80     32.19 o 
   8  33   3      279.79      343.95     56.18 o 
   9  33   3      740.40      656.14     82.81 o 
  10  33   3       17.42       46.96     24.91 o 
  11  33   3       26.23       47.23     30.33 o 
  12  33   3      157.05      170.23     38.56 o 
 -12  34   3       39.33       65.52     28.57 o 
 -11  34   3        6.24      132.56     32.17 o 
 -10  34   3      211.65      277.27     43.46 o 
  -9  34   3       86.17       34.52     45.36 o 
  -8  34   3      198.98      136.49     38.59 o 
  -7  34   3      109.54      149.54     28.01 o 
  -6  34   3     5324.00     5876.02    262.56 o 
  -5  34   3       77.02       86.90     28.25 o 
  -4  34   3      150.20      135.78     32.01 o 
  -3  34   3     1683.02     1840.53    148.73 o 
  -2  34   3        0.63       37.21     25.86 o 
  -1  34   3      119.42       61.26     24.22 o 
   0  34   3     1228.13     1070.07    117.16 o 
   1  34   3       71.98       61.82     35.43 o 
   2  34   3       39.99      112.62     31.73 o 
   3  34   3     3131.55     3614.09    184.29 o 
   4  34   3        5.96       13.80     23.63 o 
   5  34   3       94.37       23.32     24.93 o 
   6  34   3     3677.12     4267.22    251.87 o 
   7  34   3       34.35       87.58     27.58 o 
   8  34   3        0.68       27.12     41.34 o 
   9  34   3        5.88       39.86     32.78 o 
  10  34   3        0.86       83.49     28.22 o 
  11  34   3       18.41       54.46     30.75 o 
  12  34   3      110.22       77.45     34.73 o 
 -11  35   3        0.49       88.33     28.31 o 
 -10  35   3       61.74      139.82     48.32 o 
  -9  35   3     1136.05      954.32    100.71 o 
  -8  35   3       79.65      120.93     29.83 o 
  -7  35   3       60.52      115.07     24.32 o 
  -6  35   3       15.05       99.53     27.98 o 
  -5  35   3      636.11      695.43     77.23 o 
  -4  35   3      745.58      767.27     78.16 o 
  -3  35   3      222.59      143.49     33.75 o 
  -2  35   3      106.70      110.87     28.88 o 
  -1  35   3     1396.74     1758.40    126.57 o 
   0  35   3    11155.25    12830.01    509.90 o 
   1  35   3       86.65      108.71     27.26 o 
   2  35   3       18.27       74.52     26.70 o 
   3  35   3     1807.96     2113.07    167.19 o 
   4  35   3      302.71      278.74     47.80 o 
   5  35   3      442.28      421.04     58.81 o 
   6  35   3     1506.99     1186.74    129.21 o 
   7  35   3       38.64       70.31     27.79 o 
   8  35   3      407.89      408.49     59.68 o 
   9  35   3      498.55      480.12     69.24 o 
  10  35   3        0.25       83.29     29.38 o 
  11  35   3      118.17      126.72     39.35 o 
 -11  36   3       86.72       21.72     33.87 o 
 -10  36   3       65.10      128.00     32.78 o 
  -9  36   3      699.95      589.77     64.34 o 
  -8  36   3      316.85      173.65     38.90 o 
  -7  36   3       82.45      113.20     53.47 o 
  -6  36   3     1468.83     1696.82    166.70 o 
  -5  36   3      194.40       82.48     35.78 o 
  -4  36   3      193.38      152.63     34.01 o 
  -3  36   3     6612.83     7726.31    301.88 o 
  -2  36   3      514.31      498.04     64.07 o 
  -1  36   3        4.27       29.56     35.98 o 
   0  36   3      759.89      477.79     65.46 o 
   1  36   3      375.93      349.82     53.27 o 
   2  36   3      286.61      214.12     39.25 o 
   3  36   3     2206.87     2114.30    148.39 o 
   4  36   3        2.40        4.22     29.33 o 
   5  36   3      240.85      270.85     42.78 o 
   6  36   3     1126.51     1166.65    146.47 o 
   7  36   3      536.25      568.93     91.88 o 
   8  36   3       98.95      179.91     43.86 o 
   9  36   3      363.49      267.19     77.64 o 
  10  36   3       15.20       47.45     35.77 o 
  11  36   3       40.45       99.04     31.04 o 
 -10  37   3        3.92       20.01     33.15 o 
  -9  37   3     3065.55     3181.33    288.14 o 
  -8  37   3       56.37      105.67     32.63 o 
  -7  37   3       90.74       53.08     27.96 o 
  -6  37   3      989.56     1045.94    111.20 o 
  -5  37   3      255.40      291.74     44.41 o 
  -4  37   3      749.45      654.80     75.16 o 
  -3  37   3       33.73        9.03     24.84 o 
  -2  37   3      274.80      232.93     46.70 o 
  -1  37   3      181.73      196.25     32.65 o 
   0  37   3     4457.77     5132.39    235.07 o 
   1  37   3       68.81       87.70     31.66 o 
   2  37   3        6.08       12.09     27.87 o 
   3  37   3     5693.95     7702.47    166.72 o 
   4  37   3       16.43       60.76     23.32 o 
   5  37   3      174.03      172.18     46.81 o 
   6  37   3       26.31       53.90     48.22 o 
   7  37   3       98.01       73.07     36.35 o 
   8  37   3      371.89      290.34     74.21 o 
   9  37   3     4230.20     3765.94    487.05 o 
  10  37   3        0.45       88.23     44.11 o 
  -9  38   3      604.78      477.63     67.36 o 
  -8  38   3      148.92      145.22     35.60 o 
  -7  38   3      581.35      448.90     78.90 o 
  -6  38   3     1721.72     1487.43    126.74 o 
  -5  38   3        1.04       25.18     33.05 o 
  -4  38   3      105.73       61.54     29.34 o 
  -3  38   3      832.36      786.28     79.66 o 
  -2  38   3      211.58      123.48     33.15 o 
  -1  38   3      163.24      152.25     36.02 o 
   0  38   3     1008.06      910.22    116.13 o 
   1  38   3      617.57      616.95     68.83 o 
   2  38   3     1036.22     1140.37    118.83 o 
   3  38   3       41.59       21.25     42.29 o 
   4  38   3        5.71      123.25     33.18 o 
   5  38   3      185.54      277.19     52.66 o 
   6  38   3      226.62      271.28     65.89 o 
   7  38   3      426.47      373.65     65.18 o 
   8  38   3       49.90       85.74     34.39 o 
   9  38   3      763.54      786.29    112.37 o 
  -8  39   3       58.30        1.42     32.87 o 
  -7  39   3      225.46      157.03     34.98 o 
  -6  39   3       91.93      121.74     33.24 o 
  -5  39   3      231.79      146.08     39.29 o 
  -4  39   3       48.08      105.95     27.60 o 
  -3  39   3      245.07      193.68     39.93 o 
  -2  39   3        2.03       64.41     37.59 o 
  -1  39   3       88.46      146.94     32.74 o 
   0  39   3     3281.36     3735.38    266.49 o 
   1  39   3       34.42      119.83     38.86 o 
   2  39   3       58.61       72.56     32.29 o 
   3  39   3      195.45      252.68     48.87 o 
   4  39   3      156.88      230.75     52.84 o 
   5  39   3        8.54       64.88     28.10 o 
   6  39   3     1161.83     1325.33    156.06 o 
   7  39   3        4.88       71.89     48.51 o 
   8  39   3        0.63       84.34     44.37 o 
  -7  40   3     1098.66     1072.64    127.35 o 
  -6  40   3     2544.39     2235.67    201.76 o 
  -5  40   3      141.12      120.53     40.62 o 
  -4  40   3        6.49       47.72     21.46 o 
  -3  40   3     1383.38     1456.54    125.22 o 
  -2  40   3      564.74      421.65     61.40 o 
  -1  40   3      148.38      142.18     29.74 o 
   0  40   3      322.53      190.41     40.99 o 
   1  40   3       51.64       97.44     39.77 o 
   2  40   3     1016.68     1010.92    102.06 o 
   3  40   3      139.20       96.11     49.23 o 
   4  40   3        2.58       57.89     32.22 o 
   5  40   3      275.31      302.72     53.73 o 
   6  40   3     3551.28     4247.58    473.92 o 
   7  40   3       49.73      112.90     73.22 o 
  -6  41   3     1534.46     1562.77    179.81 o 
  -5  41   3      362.08      324.70     51.25 o 
  -4  41   3      396.57      290.91     51.09 o 
  -3  41   3      673.41      583.24     65.69 o 
  -2  41   3      111.98       86.86     28.30 o 
  -1  41   3      202.71      154.67     36.04 o 
   0  41   3     2259.76     2270.30    190.62 o 
   1  41   3       57.32      143.88     37.04 o 
   2  41   3       16.76       61.40     23.23 o 
   3  41   3      599.84      579.08     67.20 o 
   4  41   3      471.59      335.94     53.67 o 
   5  41   3       90.93      165.88     47.05 o 
   6  41   3     1978.85     2054.87    262.83 o 
  -4  42   3        2.00       27.22     40.22 o 
  -3  42   3     1306.29     1392.96    134.42 o 
  -2  42   3       58.50      123.38     40.35 o 
  -1  42   3      162.63      102.58     35.16 o 
   0  42   3        8.03       28.91     30.32 o 
   1  42   3        2.82      122.32     40.63 o 
   2  42   3      169.27      154.87     55.60 o 
   3  42   3      904.66      838.87    101.91 o 
   4  42   3       31.56       79.81     31.77 o 
  -1  43   3      648.05      434.71     61.56 o 
   0  43   3      264.00      256.26     55.75 o 
   1  43   3      160.45      144.80     28.59 o 
 -19   0   4      281.00      314.99    108.42 o 
 -18   0   4     3270.90     3313.18    472.60 o 
 -17   0   4      260.02      138.28     68.02 o 
 -16   0   4      235.01      296.02    106.52 o 
 -15   0   4      764.73      860.69    170.66 o 
 -14   0   4       82.82       23.73     35.72 o 
 -13   0   4     1767.71     2287.29    288.97 o 
 -12   0   4       18.62      101.84     40.91 o 
 -11   0   4        1.79      141.45     82.38 o 
 -10   0   4     1417.88     1426.24    279.65 o 
  -9   0   4     4243.48     3269.01    166.03 o 
  -8   0   4     1139.76     1325.48     99.38 o 
  -7   0   4     1012.45     1097.93    112.92 o 
  -6   0   4    31934.42    31170.98    434.16 o 
  -5   0   4       91.52      110.44     27.07 o 
  -4   0   4     4878.44     4612.52    278.64 o 
  -3   0   4      550.46      456.56     79.98 o 
  -2   0   4     2060.40     2200.00    249.67 o 
  -1   0   4      502.98      439.64     50.50 o 
   0   0   4     6235.05     5741.63     52.47 o 
   1   0   4        7.84        6.87     11.08 o 
   2   0   4      875.99      897.81    119.17 o 
   3   0   4    26239.41    20477.24    296.41 o 
   4   0   4      650.73      662.49     98.51 o 
   5   0   4      729.98      611.36    102.44 o 
   6   0   4     6808.73     5531.74    112.30 o 
   7   0   4      131.54      100.49     38.12 o 
   8   0   4      200.00      188.87     37.02 o 
   9   0   4     5646.05     4780.23    122.04 o 
  10   0   4      335.01      283.58     89.42 o 
  11   0   4      900.17      896.33    182.31 o 
  12   0   4     8812.25     9411.19    184.36 o 
  13   0   4     1312.40     1572.23    227.48 o 
  14   0   4      779.95     1180.32    228.85 o 
  15   0   4      117.07       93.25     41.21 o 
  16   0   4      126.32       62.57     77.94 o 
  17   0   4      172.76      156.93     48.66 o 
  18   0   4      363.98      305.02     89.32 o 
  19   0   4       51.26       38.99     39.06 o 
 -19   1   4      119.15      133.59     43.16 o 
 -18   1   4      764.26      730.15    148.73 o 
 -17   1   4       22.25       90.91     52.25 o 
 -16   1   4        5.15       35.11     32.89 o 
 -15   1   4     3114.31     3394.95    358.35 o 
 -14   1   4      233.69      234.37     67.01 o 
 -13   1   4       59.36       38.29     45.81 o 
 -12   1   4     6305.55     5930.22    279.69 o 
 -11   1   4        5.81       -8.32     59.69 o 
 -10   1   4       45.17       73.23     32.60 o 
  -9   1   4     2193.84     2016.66    121.44 o 
  -8   1   4        0.73       45.91     11.25 o 
  -7   1   4      228.08      234.14     28.51 o 
  -6   1   4     7351.40     6870.38     85.42 o 
  -5   1   4      620.00      655.49     57.37 o 
  -4   1   4       28.77       37.77      9.16 o 
  -3   1   4    66645.00    74115.48    511.36 o 
  -2   1   4       99.03       67.01     11.05 o 
  -1   1   4       16.25       37.39      9.79 o 
   0   1   4      495.88      466.57     30.14 o 
   1   1   4      263.34      185.59     18.00 o 
   2   1   4       29.31       21.31      8.39 o 
   3   1   4        5.71       15.73      8.67 o 
   4   1   4       50.76       60.05     15.33 o 
   5   1   4       45.36       33.77      6.95 o 
   6   1   4      111.03       67.34     22.56 o 
   7   1   4       89.68       60.73     15.07 o 
   8   1   4      315.28      239.99     31.18 o 
   9   1   4      832.87      681.17     66.40 o 
  10   1   4      243.05      282.60     48.40 o 
  11   1   4      275.42      212.98     57.51 o 
  12   1   4      764.90      641.24    134.63 o 
  13   1   4        1.53       66.11     31.25 o 
  14   1   4        5.34       78.18     33.27 o 
  15   1   4      301.20      423.74     71.71 o 
  16   1   4      132.27      112.74     35.30 o 
  17   1   4        1.03       62.47     42.46 o 
  18   1   4       31.58       58.67     26.56 o 
  19   1   4        9.29       38.62     25.14 o 
 -19   2   4      140.43       59.11     32.38 o 
 -18   2   4      511.06      636.15    103.38 o 
 -17   2   4      902.57      922.81    173.93 o 
 -16   2   4      153.91      139.66     60.81 o 
 -15   2   4      817.92      893.70    161.76 o 
 -14   2   4        3.40      110.33     45.62 o 
 -13   2   4      279.85      496.62     85.01 o 
 -12   2   4     9552.36     9781.21    152.22 o 
 -11   2   4      122.75       63.31     31.84 o 
 -10   2   4     1230.48     1523.25    184.80 o 
  -9   2   4     1797.47     1449.22    100.86 o 
  -8   2   4      997.23     1196.72    101.16 o 
  -7   2   4       79.22       89.67     28.36 o 
  -6   2   4    31935.34    31823.41    338.44 o 
  -5   2   4       38.54       63.58     17.12 o 
  -4   2   4      217.20      162.12     24.45 o 
  -3   2   4    34916.74    32117.35    346.71 o 
  -2   2   4     2080.34     2350.77    156.60 o 
  -1   2   4     2957.45     3275.24    162.19 o 
   0   2   4     9055.77     9625.19     80.35 o 
   1   2   4       68.54       98.74     29.70 o 
   2   2   4     1033.14      918.93     95.69 o 
   3   2   4    34678.79    31103.82    250.53 o 
   4   2   4      617.56      583.33     58.14 o 
   5   2   4      842.83      725.27     64.02 o 
   6   2   4    15358.00    13523.65    204.69 o 
   7   2   4        4.31       10.15     20.10 o 
   8   2   4       12.49       29.41     13.00 o 
   9   2   4      422.87      658.40     74.72 o 
  10   2   4      167.74      132.43     30.61 o 
  11   2   4      644.50      707.13    148.52 o 
  12   2   4     3454.59     3210.98    224.37 o 
  13   2   4     1415.21     1532.59    178.71 o 
  14   2   4      368.47      479.56     63.22 o 
  15   2   4     1338.03     1588.58    169.80 o 
  16   2   4      331.48      256.19     69.97 o 
  17   2   4        4.29       38.27     36.32 o 
  18   2   4     1035.80      951.87    172.70 o 
  19   2   4       50.80       55.77     30.46 o 
 -19   3   4       87.29       54.57     54.03 o 
 -18   3   4      130.00      135.71     41.35 o 
 -17   3   4        0.25       53.12     61.44 o 
 -16   3   4     1606.37     1822.57    257.87 o 
 -15   3   4      941.02      658.58    134.10 o 
 -14   3   4      107.71       36.74     59.00 o 
 -13   3   4        2.44       34.23     34.67 o 
 -12   3   4      235.06      256.91     52.80 o 
 -11   3   4      430.87      562.30     71.10 o 
 -10   3   4      726.07      842.51     89.62 o 
  -9   3   4     1009.17      908.16    104.07 o 
  -8   3   4       41.20       53.95     15.88 o 
  -7   3   4     2592.03     2897.33    166.71 o 
  -6   3   4     9890.63     9083.00    211.15 o 
  -5   3   4     1121.86     1437.43    174.83 o 
  -4   3   4        9.32       11.41     22.88 o 
  -3   3   4    13962.79    14021.18    188.78 o 
  -2   3   4     1101.37     1218.43     82.44 o 
  -1   3   4      266.70      404.47     29.22 o 
   0   3   4    44598.96    37806.90    299.36 o 
   1   3   4      219.04      180.07     27.87 o 
   2   3   4       28.71       29.68     11.02 o 
   3   3   4    37865.71    37893.79    324.68 o 
   4   3   4       23.62       32.16     10.40 o 
   5   3   4     1084.59     1041.42     86.78 o 
   6   3   4    28229.84    25831.50    597.24 o 
   7   3   4      784.03      792.53     83.94 o 
   8   3   4     1513.71     1541.79    166.86 o 
   9   3   4    25409.15    26889.14    256.89 o 
  10   3   4      299.51      406.56     56.77 o 
  11   3   4      272.07      330.03     50.43 o 
  12   3   4      194.37      114.29     35.89 o 
  13   3   4       66.91      101.80     32.59 o 
  14   3   4        3.91       37.90     38.21 o 
  15   3   4     1803.02     1423.20    211.43 o 
  16   3   4      254.08      217.86     45.98 o 
  17   3   4      182.33      342.23     43.72 o 
  18   3   4       96.37      105.23     74.85 o 
  19   3   4        1.13       95.88     38.94 o 
 -19   4   4      192.87      209.97     53.28 o 
 -18   4   4      241.21      157.25     57.20 o 
 -17   4   4        3.56       39.31     45.85 o 
 -16   4   4       72.44      104.99     30.35 o 
 -15   4   4      167.28      163.48     42.08 o 
 -14   4   4       13.02       56.83     28.60 o 
 -13   4   4      973.34     1029.61    151.86 o 
 -12   4   4     1931.14     1891.70    201.37 o 
 -11   4   4       35.62       17.81     15.12 o 
 -10   4   4       48.28       88.16     36.98 o 
  -9   4   4      327.36      332.51     58.15 o 
  -8   4   4      207.08      277.77     46.89 o 
  -7   4   4       47.60      109.24     36.82 o 
  -6   4   4      229.44      386.23     58.94 o 
  -5   4   4      788.09      897.03     97.97 o 
  -4   4   4      280.00      374.32     45.96 o 
  -3   4   4    14465.62    13473.26    162.20 o 
  -2   4   4      608.45      575.45     45.11 o 
  -1   4   4      235.38      163.75     18.87 o 
   0   4   4    11504.99    10388.90    127.81 o 
   1   4   4       54.69       48.62     23.78 o 
   2   4   4       11.55       17.28     14.98 o 
   3   4   4    23072.13    21552.39    141.64 o 
   4   4   4     1303.34     1548.25    139.96 o 
   5   4   4      536.06      554.50     65.06 o 
   6   4   4     5009.43     4110.39    135.34 o 
   7   4   4       10.93       46.32     14.69 o 
   8   4   4      104.43      121.19     29.19 o 
   9   4   4     3138.19     3002.61    151.53 o 
  10   4   4       24.14       43.74     15.40 o 
  11   4   4       86.29       80.14     24.25 o 
  12   4   4      382.37      360.56     52.92 o 
  13   4   4      348.05      347.14     54.01 o 
  14   4   4       22.07       46.04     37.78 o 
  15   4   4      496.94      458.50     81.54 o 
  16   4   4       97.96      147.73     43.00 o 
  17   4   4       26.57       76.95     44.38 o 
  18   4   4      231.34      173.39     43.93 o 
  19   4   4       18.47      103.45     49.32 o 
 -19   5   4       10.29       72.10     29.41 o 
 -18   5   4      112.55       59.63     33.22 o 
 -17   5   4       23.95      163.70     53.92 o 
 -16   5   4      655.64      806.80     92.35 o 
 -15   5   4       92.00      247.56     43.15 o 
 -14   5   4      710.96      422.98     68.28 o 
 -13   5   4        4.20       25.79     25.10 o 
 -12   5   4     3166.22     2881.51    136.71 o 
 -11   5   4      215.50      280.47     44.63 o 
 -10   5   4      898.63     1207.95    124.28 o 
  -9   5   4    12580.86    12279.71    148.51 o 
  -8   5   4       37.67       65.72     27.11 o 
  -7   5   4     4258.24     5171.30    161.96 o 
  -6   5   4     2815.62     2939.80     93.66 o 
  -5   5   4      227.79      224.36     35.26 o 
  -4   5   4      842.57      605.29     60.06 o 
  -3   5   4    30654.74    30807.35    181.97 o 
  -2   5   4      181.42      188.78     23.13 o 
  -1   5   4      525.24      782.86    131.34 o 
   0   5   4    69601.94    64395.33    601.20 o 
   1   5   4      352.58      419.45     60.23 o 
   2   5   4       29.40       34.69     40.70 o 
   3   5   4     6716.26     6728.01    110.77 o 
   4   5   4        4.40       12.82     15.18 o 
   5   5   4      296.21      181.93     27.30 o 
   6   5   4      838.68      263.77     38.00 o 
   7   5   4      448.41      510.45     58.75 o 
   8   5   4     1546.96     1782.41    158.31 o 
   9   5   4     9178.07    10087.01    265.39 o 
  10   5   4      335.90      455.34     53.92 o 
  11   5   4      286.11      319.99     44.46 o 
  12   5   4     3642.56     4068.71    185.48 o 
  13   5   4      428.91      389.77     75.18 o 
  14   5   4        1.32       51.24     34.57 o 
  15   5   4      386.32      575.61     89.79 o 
  16   5   4      548.68      444.64     86.69 o 
  17   5   4     1122.53     1241.79    209.58 o 
  18   5   4      293.41      266.28     69.67 o 
  19   5   4       26.69       77.78     55.27 o 
 -19   6   4      123.28      123.31     38.72 o 
 -18   6   4      168.70      236.89     47.95 o 
 -17   6   4       44.95       52.89     26.41 o 
 -16   6   4       83.60      137.09     42.68 o 
 -15   6   4       11.69       10.93     27.25 o 
 -14   6   4        5.05       21.29     26.42 o 
 -13   6   4      178.43      194.55     33.66 o 
 -12   6   4     1422.64     1402.64    136.60 o 
 -11   6   4      186.47      186.58     29.05 o 
 -10   6   4      102.92      159.79     27.01 o 
  -9   6   4      251.80      260.72     35.90 o 
  -8   6   4      119.71      139.55     25.43 o 
  -7   6   4       67.77       74.13     35.29 o 
  -6   6   4     8196.11     7103.18     93.06 o 
  -5   6   4      511.41      602.19     57.92 o 
  -4   6   4        2.36       13.53      7.80 o 
  -3   6   4       82.49      164.79     20.51 o 
  -2   6   4       65.06       37.76     10.07 o 
  -1   6   4     2043.69     1958.66    261.51 o 
   0   6   4    10744.66    10398.11    142.39 o 
   1   6   4      106.03      217.79     40.86 o 
   2   6   4      856.59      750.25     95.80 o 
   3   6   4     1182.00     1050.60     79.47 o 
   4   6   4       29.43       32.82     10.17 o 
   5   6   4      432.17      341.77     35.92 o 
   6   6   4    15417.48    15325.17    306.93 o 
   7   6   4        0.19        9.31     12.47 o 
   8   6   4        2.44       23.55     12.53 o 
   9   6   4      246.64      254.70     63.93 o 
  10   6   4        1.02       42.93     25.78 o 
  11   6   4      270.08      236.95     34.87 o 
  12   6   4    10514.11    11218.89    230.71 o 
  13   6   4      276.26      408.96     56.90 o 
  14   6   4       47.30       57.61     29.76 o 
  15   6   4       83.92      186.17     42.57 o 
  16   6   4      116.47      166.49     52.32 o 
  17   6   4        2.50       30.35    148.80 o 
  18   6   4      179.77      202.30     56.64 o 
  19   6   4        4.31      129.25     47.56 o 
 -19   7   4       61.23       58.05     35.69 o 
 -18   7   4        6.14      -17.55     65.16 o 
 -17   7   4       49.64      104.63     49.43 o 
 -16   7   4     1006.62     1105.15    160.63 o 
 -15   7   4      538.64      488.64     98.79 o 
 -14   7   4      274.92       86.71     32.20 o 
 -13   7   4      279.64      337.80     49.47 o 
 -12   7   4     5260.96     5102.44    197.31 o 
 -11   7   4      592.35      674.32     61.10 o 
 -10   7   4     2112.38     2360.90    120.10 o 
  -9   7   4     5634.71     5498.05    103.43 o 
  -8   7   4       16.42       56.21     24.98 o 
  -7   7   4     2640.38     3350.20    134.81 o 
  -6   7   4      285.96      388.53     44.45 o 
  -5   7   4     1132.79     1123.84     93.52 o 
  -4   7   4        9.16       23.92      6.09 o 
  -3   7   4    14245.60    13598.02    148.62 o 
  -2   7   4       40.11       25.09      7.65 o 
  -1   7   4        1.31       40.08     26.12 o 
   0   7   4    34657.52    30062.19    236.09 o 
   1   7   4     1631.01     1895.73    146.90 o 
   2   7   4       10.32       43.69      9.99 o 
   3   7   4     5126.07     4943.87     67.53 o 
   4   7   4      638.89      641.24     61.61 o 
   5   7   4       88.78       38.51     10.09 o 
   6   7   4    31845.67    30031.45    227.18 o 
   7   7   4      558.38      578.92     56.85 o 
   8   7   4     1076.40     1060.79     89.80 o 
   9   7   4    22218.76    23579.34    254.69 o 
  10   7   4     1094.26     1250.78    107.17 o 
  11   7   4      406.29      481.48     52.31 o 
  12   7   4     1124.20     1000.99     94.45 o 
  13   7   4      603.37      616.03     78.71 o 
  14   7   4       94.46      168.92     47.16 o 
  15   7   4     1927.31     1668.08    225.26 o 
  16   7   4      287.71      312.24     85.77 o 
  17   7   4       91.23      186.60     97.30 o 
  18   7   4      253.61      413.23    124.14 o 
  19   7   4        9.51       91.56     74.60 o 
 -19   8   4       48.83       52.47     28.44 o 
 -18   8   4       23.35       63.39     44.90 o 
 -17   8   4      229.34      143.05     58.79 o 
 -16   8   4       84.02       84.41     28.43 o 
 -15   8   4     1846.10     1835.35    221.86 o 
 -14   8   4      140.64      127.17     35.34 o 
 -13   8   4     1153.32     1297.72    143.99 o 
 -12   8   4     2257.13     2421.17    162.10 o 
 -11   8   4      438.90      537.82     58.89 o 
 -10   8   4     2700.51     3159.92    175.77 o 
  -9   8   4     8153.41     7143.69    138.54 o 
  -8   8   4      421.89      554.41     64.92 o 
  -7   8   4       21.51       57.19     18.69 o 
  -6   8   4    34800.56    33982.36    313.86 o 
  -5   8   4      755.31      820.16     73.22 o 
  -4   8   4      651.45      577.34     57.15 o 
  -3   8   4     9378.78     7996.04     90.64 o 
  -2   8   4      985.78     1199.21    109.60 o 
  -1   8   4     1134.01     1078.41    113.01 o 
   0   8   4      664.11      685.81     63.78 o 
   1   8   4      131.16      116.06     33.19 o 
   2   8   4      247.26      189.43     27.34 o 
   3   8   4    33163.03    31335.79    263.33 o 
   4   8   4      309.50      324.88     43.92 o 
   5   8   4      917.65     1059.89     76.20 o 
   6   8   4      322.38      362.06     38.87 o 
   7   8   4        9.51       37.13     20.11 o 
   8   8   4       62.26       53.62     17.84 o 
   9   8   4      581.67      749.19     83.99 o 
  10   8   4      116.89      110.22     31.44 o 
  11   8   4      433.92      431.32     60.06 o 
  12   8   4       52.01      110.52     34.02 o 
  13   8   4      810.52      954.40    110.22 o 
  14   8   4      814.28      967.84    125.93 o 
  15   8   4     2334.17     2829.68    474.93 o 
  16   8   4       28.65      111.88     46.99 o 
  17   8   4      224.71       64.32     60.19 o 
  18   8   4     2467.45     2689.54    541.21 o 
  19   8   4      162.50      133.48     50.96 o 
 -19   9   4        5.64       44.07     64.30 o 
 -18   9   4      471.44      511.68    115.19 o 
 -17   9   4       12.56       49.35     37.56 o 
 -16   9   4       45.56       70.28     39.33 o 
 -15   9   4     1965.04     2189.43    230.91 o 
 -14   9   4      383.74      388.79     66.26 o 
 -13   9   4      152.52      266.69     39.69 o 
 -12   9   4      944.00      910.57     78.83 o 
 -11   9   4      304.49      587.90     60.28 o 
 -10   9   4      454.05      444.44     71.80 o 
  -9   9   4    13604.27    13731.06    159.41 o 
  -8   9   4      182.59      154.39     35.75 o 
  -7   9   4      341.44      405.91     46.28 o 
  -6   9   4    16219.06    14721.78    306.71 o 
  -5   9   4      775.27      854.60     75.80 o 
  -4   9   4      324.50      360.93     40.61 o 
  -3   9   4       52.00      128.87     23.31 o 
  -2   9   4       65.98       72.83     21.42 o 
  -1   9   4       75.64       36.74     19.39 o 
   0   9   4    18768.27    16564.99    221.73 o 
   1   9   4      468.87      630.98     55.23 o 
   2   9   4      457.50      483.93     67.38 o 
   3   9   4      814.35      637.43     93.01 o 
   4   9   4      448.72      519.74     60.65 o 
   5   9   4        3.65       29.40      9.40 o 
   6   9   4      986.93      726.35     81.17 o 
   7   9   4      215.64      312.29     38.86 o 
   8   9   4       45.76       49.53     18.17 o 
   9   9   4     1363.52     1458.51    135.32 o 
  10   9   4       37.19       44.70     16.78 o 
  11   9   4      157.90      160.15     37.86 o 
  12   9   4     3815.97     3662.64    162.98 o 
  13   9   4       55.45      100.81     35.07 o 
  14   9   4       15.91       46.79     45.48 o 
  15   9   4        4.35      133.20    189.35 o 
  16   9   4        5.63       48.01     43.66 o 
  17   9   4       28.09       37.33     38.44 o 
  18   9   4      592.10      474.02    120.07 o 
  19   9   4        5.48       90.76     35.81 o 
 -19  10   4      104.95       45.36     43.65 o 
 -18  10   4      330.50      127.39     54.05 o 
 -17  10   4      335.98      150.05     48.98 o 
 -16  10   4        8.02       73.96     61.43 o 
 -15  10   4      501.76      533.20     77.45 o 
 -14  10   4      184.03      368.66     68.99 o 
 -13  10   4     2036.57     2361.68    168.84 o 
 -12  10   4     5110.07     5007.76    202.90 o 
 -11  10   4       27.37      134.26     31.45 o 
 -10  10   4     3980.29     4853.15    207.47 o 
  -9  10   4     1078.34     1025.70     83.61 o 
  -8  10   4     2084.75     2478.79    224.38 o 
  -7  10   4       29.95       63.61     17.62 o 
  -6  10   4      933.20      945.04     95.10 o 
  -5  10   4      482.62      600.55     54.43 o 
  -4  10   4     2032.22     2029.44    126.19 o 
  -3  10   4    65731.61    64415.10    640.09 o 
  -2  10   4     1711.32     2200.02    139.93 o 
  -1  10   4     1907.08     2196.90    150.46 o 
   0  10   4     3451.49     3008.56    142.48 o 
   1  10   4      344.18      260.49     28.38 o 
   2  10   4      178.77      178.30     33.15 o 
   3  10   4   118481.54   123751.44   2117.13 o 
   4  10   4      108.50      111.98     21.40 o 
   5  10   4      223.40      206.12     27.12 o 
   6  10   4    93542.68   102617.83  20431.47 o 
   7  10   4      141.03      116.48     22.84 o 
   8  10   4        6.54       50.83     17.67 o 
   9  10   4     3545.77     2667.03    161.29 o 
  10  10   4       65.66       79.59     27.03 o 
  11  10   4      728.98      817.01     78.88 o 
  12  10   4     6204.29     6423.20    130.37 o 
  13  10   4      902.93      779.86    103.40 o 
  14  10   4      605.94      686.80    114.21 o 
  15  10   4     1207.00     1217.59    164.88 o 
  16  10   4       12.30       73.24     34.19 o 
  17  10   4       37.47       60.97     41.82 o 
  18  10   4     1447.57     1308.32    205.01 o 
  19  10   4       29.58       46.66     36.96 o 
 -19  11   4        3.18       22.13     37.74 o 
 -18  11   4       16.25       93.69     50.02 o 
 -17  11   4       32.56       28.03     42.14 o 
 -16  11   4      353.20      357.31     74.06 o 
 -15  11   4       71.87       78.70     43.45 o 
 -14  11   4      248.62      187.72     43.88 o 
 -13  11   4      396.64      285.20     57.93 o 
 -12  11   4     2673.95     2367.90    128.86 o 
 -11  11   4      276.90      205.56     34.00 o 
 -10  11   4       24.00       57.98     16.71 o 
  -9  11   4    39088.36    38931.08    411.04 o 
  -8  11   4       43.81       79.56     29.40 o 
  -7  11   4     1825.25     1873.74    141.60 o 
  -6  11   4      337.40      320.43     40.31 o 
  -5  11   4       34.28       47.60     13.60 o 
  -4  11   4     2663.32     2808.92    125.23 o 
  -3  11   4     8630.55     7603.12    110.63 o 
  -2  11   4       46.26       60.20     25.11 o 
  -1  11   4        4.48       20.20     21.66 o 
   0  11   4     4799.19     4015.70     62.95 o 
   1  11   4      532.38      746.05     61.92 o 
   2  11   4      864.36      824.63    104.02 o 
   3  11   4     9767.75    10563.87    300.82 o 
   4  11   4        7.10       39.20     23.69 o 
   5  11   4      650.11      625.79     61.26 o 
   6  11   4    14629.50    14884.26    209.01 o 
   7  11   4      171.16      234.06     34.98 o 
   8  11   4      703.84      752.67     81.16 o 
   9  11   4    16579.85    19299.40    334.38 o 
  10  11   4        7.27       59.68     26.70 o 
  11  11   4       56.38       82.70     23.03 o 
  12  11   4     3088.77     3069.54    230.52 o 
  13  11   4        1.71       45.86     25.03 o 
  14  11   4       25.63        5.21     54.52 o 
  15  11   4      154.91      285.31     68.16 o 
  16  11   4       30.02       87.80     43.81 o 
  17  11   4        1.85       99.00     41.22 o 
  18  11   4      784.03      720.60    127.22 o 
 -18  12   4      191.53       97.16     31.31 o 
 -17  12   4      107.74       31.61     47.93 o 
 -16  12   4      141.47      234.33     58.34 o 
 -15  12   4     1100.38     1042.11    127.52 o 
 -14  12   4        5.61      121.89     34.31 o 
 -13  12   4      235.23      393.74     54.13 o 
 -12  12   4      867.81     1147.56    122.32 o 
 -11  12   4       71.73      284.99     44.72 o 
 -10  12   4      500.28      539.69     54.97 o 
  -9  12   4     1456.44     1347.95    120.87 o 
  -8  12   4     1454.55     1814.11    197.46 o 
  -7  12   4       22.44      121.69     33.30 o 
  -6  12   4    24112.84    23924.22    205.68 o 
  -5  12   4      107.27       76.64     30.58 o 
  -4  12   4     1018.30     1059.44     91.44 o 
  -3  12   4      796.15      447.00     66.85 o 
  -2  12   4     1057.72     1467.72    130.48 o 
  -1  12   4      261.02      196.09     54.29 o 
   0  12   4    15606.50    16184.66    353.87 o 
   1  12   4       23.73       18.35      9.30 o 
   2  12   4      620.20      543.90     72.57 o 
   3  12   4     6290.50     5192.01     94.42 o 
   4  12   4      405.52      588.60     62.69 o 
   5  12   4      357.33      358.57     49.35 o 
   6  12   4     2780.95     2660.29    157.13 o 
   7  12   4      203.64      102.60     31.17 o 
   8  12   4      203.89      278.85     57.39 o 
   9  12   4      659.07      428.49     93.21 o 
  10  12   4      189.28      296.47     55.47 o 
  11  12   4      850.51      935.79     97.72 o 
  12  12   4     1190.72      954.93    126.43 o 
  13  12   4      985.63      894.94    111.69 o 
  14  12   4      319.37      423.24     73.02 o 
  15  12   4      405.46      330.81     92.77 o 
  16  12   4      167.25      131.72     50.00 o 
  17  12   4        1.00       80.69     50.16 o 
  18  12   4        0.38       66.28     44.59 o 
 -18  13   4       97.92       88.61     35.49 o 
 -17  13   4       66.54      141.31     40.86 o 
 -16  13   4      729.83      767.81    110.83 o 
 -15  13   4        2.03       68.92     30.62 o 
 -14  13   4      455.14      223.23     45.83 o 
 -13  13   4      267.10      331.58     58.38 o 
 -12  13   4      647.51      468.48     62.33 o 
 -11  13   4      565.69      483.35     55.25 o 
 -10  13   4       24.48       74.48     22.49 o 
  -9  13   4     2275.92     2146.98    127.33 o 
  -8  13   4      852.37      992.56     93.44 o 
  -7  13   4     4433.05     5246.46    350.83 o 
  -6  13   4     1948.57     1674.98    191.07 o 
  -5  13   4      502.53      646.69     59.81 o 
  -4  13   4      516.30      467.44     44.86 o 
  -3  13   4     8164.88     7504.36    113.65 o 
  -2  13   4      287.17      319.14     36.49 o 
  -1  13   4       85.79       45.53     15.71 o 
   0  13   4    65069.50    66112.46   1036.04 o 
   1  13   4      280.54      229.14     26.97 o 
   2  13   4      267.98      341.11     37.22 o 
   3  13   4     4916.78     4375.02    171.29 o 
   4  13   4      111.35      100.79     24.66 o 
   5  13   4      459.34      421.85     53.76 o 
   6  13   4      613.77      605.07    106.14 o 
   7  13   4      188.78       79.09     17.22 o 
   8  13   4     1449.39     1701.98    159.45 o 
   9  13   4    16255.06    18739.64    314.42 o 
  10  13   4       36.61       57.30     45.43 o 
  11  13   4     1424.77     1519.59    158.35 o 
  12  13   4     4159.91     4300.54    296.68 o 
  13  13   4       79.45       84.50     31.18 o 
  14  13   4        7.02       79.32     46.51 o 
  15  13   4     1219.79     1012.60    192.56 o 
  16  13   4      141.93       62.54     40.36 o 
  17  13   4      161.27      215.80     61.49 o 
  18  13   4       21.92       89.42     39.12 o 
 -18  14   4      413.85      441.63    131.18 o 
 -17  14   4        0.31       42.13     29.33 o 
 -16  14   4       12.89       64.56     48.57 o 
 -15  14   4      524.81      380.81     57.38 o 
 -14  14   4       14.55       63.31     32.95 o 
 -13  14   4      361.17      284.24     52.35 o 
 -12  14   4       10.93      -16.13     26.97 o 
 -11  14   4      157.64       89.47     29.01 o 
 -10  14   4       69.50       72.70     26.51 o 
  -9  14   4     1033.48      896.00    130.81 o 
  -8  14   4      298.27      429.14     60.62 o 
  -7  14   4      732.17      688.61     83.40 o 
  -6  14   4      976.78      324.56    276.48 o 
  -5  14   4        8.89       32.50     11.91 o 
  -4  14   4      454.94      478.60     66.55 o 
  -3  14   4     6861.04     6304.00    246.20 o 
  -2  14   4     1397.57     1535.11    107.04 o 
  -1  14   4      956.37     1284.68     98.84 o 
   0  14   4     3960.81     3593.94    180.85 o 
   1  14   4        1.15       31.81     11.75 o 
   2  14   4      451.62      516.98     55.51 o 
   3  14   4      185.10      103.98     22.33 o 
   4  14   4      317.67      484.64     49.26 o 
   5  14   4       50.76       81.78     30.10 o 
   6  14   4     5478.30     5853.21    140.29 o 
   7  14   4      513.45      393.11     62.80 o 
   8  14   4      522.46      491.94     82.59 o 
   9  14   4      856.22      816.85    113.95 o 
  10  14   4       69.36      120.36     41.99 o 
  11  14   4      103.37       39.75     32.35 o 
  12  14   4     6145.47     6808.02    347.98 o 
  13  14   4       57.50      101.64     28.53 o 
  14  14   4        0.69       55.69     35.24 o 
  15  14   4      733.63      732.67    120.60 o 
  16  14   4        7.79       49.93     40.03 o 
  17  14   4       28.22       40.41     33.25 o 
  18  14   4       18.19       44.64    152.83 o 
 -18  15   4      248.49      394.95    102.77 o 
 -17  15   4       27.38       27.56     32.61 o 
 -16  15   4      481.46      642.31    104.53 o 
 -15  15   4      296.59      176.77     44.03 o 
 -14  15   4        7.25      157.10     36.80 o 
 -13  15   4        7.84       52.29     22.81 o 
 -12  15   4     5836.43     5724.88    140.15 o 
 -11  15   4      481.20      580.04     90.89 o 
 -10  15   4      608.75      783.14     75.42 o 
  -9  15   4     2118.46     2332.68    185.07 o 
  -8  15   4       15.01       76.11     23.69 o 
  -7  15   4     3075.81     3642.40    211.26 o 
  -6  15   4     3864.83     3299.48     77.97 o 
  -5  15   4     1102.49     1405.43    103.29 o 
  -4  15   4      588.78      567.08     50.88 o 
  -3  15   4    40519.12    40594.23    300.33 o 
  -2  15   4       66.48       55.20     30.07 o 
  -1  15   4      197.05      129.35     21.04 o 
   0  15   4    17212.04    15429.73    162.04 o 
   1  15   4      156.78      213.47     32.28 o 
   2  15   4       14.54       28.54     17.15 o 
   3  15   4      282.45      257.67     37.26 o 
   4  15   4       58.05       65.62     17.17 o 
   5  15   4       55.03       73.99     27.47 o 
   6  15   4    14078.22    13860.51    169.26 o 
   7  15   4      453.73      350.10     57.11 o 
   8  15   4     1011.94     1020.83    120.62 o 
   9  15   4     5513.24     5918.36    214.81 o 
  10  15   4      591.23      732.88     80.85 o 
  11  15   4      552.71      540.40     92.45 o 
  12  15   4      785.35       45.72     40.11 o 
  13  15   4      114.24       64.75     28.60 o 
  14  15   4       31.99       27.50     50.62 o 
  15  15   4       41.01      115.38     50.20 o 
  16  15   4      194.05      213.36     70.78 o 
  17  15   4      335.05      514.69    103.04 o 
  18  15   4      316.05      291.32     69.76 o 
 -18  16   4     1678.99     1366.72    295.32 o 
 -17  16   4       40.09       50.85     27.84 o 
 -16  16   4      303.76      262.44     80.57 o 
 -15  16   4      612.62      515.79     82.13 o 
 -14  16   4       10.83       85.24     27.42 o 
 -13  16   4      462.15      463.86     64.72 o 
 -12  16   4      369.77      324.50     48.10 o 
 -11  16   4      298.67      302.05     56.40 o 
 -10  16   4     1517.94     1685.60    146.21 o 
  -9  16   4     2235.50     2182.46    164.08 o 
  -8  16   4        2.72       11.23     22.78 o 
  -7  16   4        6.35       82.12     31.66 o 
  -6  16   4     1796.76     1614.15    122.31 o 
  -5  16   4      700.19      711.00     78.30 o 
  -4  16   4       17.47       51.45     13.82 o 
  -3  16   4     1874.33     1394.04    125.95 o 
  -2  16   4        1.57        5.54     14.53 o 
  -1  16   4     1130.01     1465.27     97.89 o 
   0  16   4     4980.20     4357.67    632.55 o 
   1  16   4        7.66       31.80     12.36 o 
   2  16   4      639.63      715.26     69.86 o 
   3  16   4    11441.18    10831.18    143.61 o 
   4  16   4       25.81       48.31     19.44 o 
   5  16   4      558.87      519.52     54.09 o 
   6  16   4     2238.37     2424.17    130.61 o 
   7  16   4       51.31       31.90     38.52 o 
   8  16   4      216.81      165.91     38.37 o 
   9  16   4     7557.88     7850.11    637.94 o 
  10  16   4      234.98      236.06     54.18 o 
  11  16   4      243.53      215.66     33.16 o 
  12  16   4     3083.25     2759.92    193.34 o 
  13  16   4      179.17      194.99     36.59 o 
  14  16   4      590.09      674.52    113.69 o 
  15  16   4       42.09       14.41     54.37 o 
  16  16   4        4.19       29.83     26.66 o 
  17  16   4       36.27      103.00    121.84 o 
  18  16   4       58.06       94.37     36.96 o 
 -18  17   4        8.64      -12.37     48.68 o 
 -17  17   4        2.39      106.86     33.78 o 
 -16  17   4      177.70      284.94     53.41 o 
 -15  17   4      536.89      593.49     92.47 o 
 -14  17   4       19.38       44.81     27.31 o 
 -13  17   4       67.96      102.95     51.01 o 
 -12  17   4     2053.34     2298.69    170.02 o 
 -11  17   4      339.88      749.95     89.23 o 
 -10  17   4      817.65     1069.50    119.43 o 
  -9  17   4      907.46     1054.35     94.86 o 
  -8  17   4       83.65      102.31     33.49 o 
  -7  17   4     2296.32     2570.38    129.14 o 
  -6  17   4     1224.39     1044.02     83.28 o 
  -5  17   4     1473.91     1706.55    117.39 o 
  -4  17   4      176.84      161.81     26.76 o 
  -3  17   4      424.94      447.14     44.72 o 
  -2  17   4      395.21      447.44     42.42 o 
  -1  17   4       10.81       29.36     13.96 o 
   0  17   4    42508.23    42665.55    461.85 o 
   1  17   4      546.04      665.11     54.60 o 
   2  17   4       36.67       35.97     13.15 o 
   3  17   4       43.02       54.24     15.32 o 
   4  17   4      272.79      287.47     42.13 o 
   5  17   4      203.92      164.55     29.80 o 
   6  17   4    15247.71    14233.94    162.24 o 
   7  17   4      138.05      124.50     25.34 o 
   8  17   4      107.74       92.35     37.03 o 
   9  17   4    10109.70    10747.39    222.68 o 
  10  17   4       74.85       84.34     37.48 o 
  11  17   4       65.77       72.46     20.89 o 
  12  17   4     1067.98      975.25    174.34 o 
  13  17   4        0.48       71.62     26.11 o 
  14  17   4        0.07       69.03     28.53 o 
  15  17   4     1630.72     1590.63    273.55 o 
  16  17   4       26.77      114.45     35.18 o 
  17  17   4      121.09      142.39     47.58 o 
 -17  18   4      314.29      230.48     50.54 o 
 -16  18   4        4.29      103.12     39.59 o 
 -15  18   4      689.12      620.24     67.61 o 
 -14  18   4      149.73       99.72     38.29 o 
 -13  18   4      209.76      259.41     52.62 o 
 -12  18   4     1424.43     1593.02    129.79 o 
 -11  18   4      171.77       85.71     29.47 o 
 -10  18   4     3250.38     3767.45    230.75 o 
  -9  18   4       69.30      116.48     42.93 o 
  -8  18   4      948.68      888.44    103.25 o 
  -7  18   4       44.88       72.33     19.44 o 
  -6  18   4    33245.75    34060.14    336.96 o 
  -5  18   4      373.93      473.92     55.66 o 
  -4  18   4     1381.87     1586.45    114.72 o 
  -3  18   4    22969.45    22722.86    203.31 o 
  -2  18   4       55.28       69.54     15.82 o 
  -1  18   4     2218.24     2781.85    116.58 o 
   0  18   4     2349.21     2455.33    138.98 o 
   1  18   4       21.15       47.12     18.49 o 
   2  18   4     1163.32     1235.26     94.79 o 
   3  18   4    38411.84    39481.50    383.08 o 
   4  18   4       34.67      110.26     28.46 o 
   5  18   4       60.88       48.86     36.86 o 
   6  18   4     8581.91     8839.80    219.03 o 
   7  18   4       19.64       39.65     19.12 o 
   8  18   4      116.68      171.18     34.75 o 
   9  18   4      390.04      452.21    101.79 o 
  10  18   4       99.09      161.20     34.75 o 
  11  18   4      215.48      213.61     40.01 o 
  12  18   4     5740.28     6620.73    205.78 o 
  13  18   4      363.74      370.86     57.85 o 
  14  18   4      298.58      286.99     61.85 o 
  15  18   4     4746.48     5790.68    155.55 o 
  16  18   4      104.18      124.75     38.31 o 
  17  18   4        9.00       20.31     50.35 o 
 -17  19   4        5.77        5.35     45.87 o 
 -16  19   4       28.06       61.45     23.20 o 
 -15  19   4      247.14      226.84     60.14 o 
 -14  19   4      123.81       75.70     29.10 o 
 -13  19   4        0.31       65.53     23.79 o 
 -12  19   4      728.60      684.30    109.19 o 
 -11  19   4       11.90      137.52     33.31 o 
 -10  19   4       18.85       63.26     55.10 o 
  -9  19   4     1427.27     1142.16    121.59 o 
  -8  19   4      813.82      533.46     59.21 o 
  -7  19   4      181.63      115.37     25.07 o 
  -6  19   4       49.57       72.00     24.45 o 
  -5  19   4        6.13       38.34     17.65 o 
  -4  19   4     1621.01     2014.21    116.94 o 
  -3  19   4      891.21      740.07     66.13 o 
  -2  19   4       40.77       47.14     17.51 o 
  -1  19   4      723.63      651.77     60.27 o 
   0  19   4      759.40      954.98     83.88 o 
   1  19   4      861.89     1169.12     84.46 o 
   2  19   4      243.62      168.50     29.08 o 
   3  19   4     2112.42     1764.84    118.93 o 
   4  19   4      139.31      173.71     28.92 o 
   5  19   4      923.67     1039.52     87.87 o 
   6  19   4      656.04      655.68     75.91 o 
   7  19   4        0.84       28.23     25.23 o 
   8  19   4      401.13      466.98     71.12 o 
   9  19   4     7542.78     8249.79    135.94 o 
  10  19   4      252.92      129.91     32.71 o 
  11  19   4      369.72      430.75     60.12 o 
  12  19   4      388.22      411.09     62.86 o 
  13  19   4       60.07       74.04     67.39 o 
  14  19   4        0.33      124.25     63.05 o 
  15  19   4       84.67       89.23     33.20 o 
  16  19   4        3.34      114.30     43.19 o 
  17  19   4       12.90       42.57     26.47 o 
 -17  20   4       50.53      135.70     45.81 o 
 -16  20   4        0.78       47.15     24.72 o 
 -15  20   4      906.76      762.71     94.18 o 
 -14  20   4       85.76      142.52     31.79 o 
 -13  20   4      817.16      917.43     82.51 o 
 -12  20   4      355.93      337.09     51.44 o 
 -11  20   4       26.34       12.79     23.25 o 
 -10  20   4      441.84      590.27     75.67 o 
  -9  20   4    12522.98    12428.72    224.65 o 
  -8  20   4      873.41      822.09     70.36 o 
  -7  20   4      767.93      761.28     77.39 o 
  -6  20   4    12044.70    12650.26    141.79 o 
  -5  20   4       49.26       66.26     17.06 o 
  -4  20   4      592.88      655.24     56.97 o 
  -3  20   4     2977.96     2710.16    118.90 o 
  -2  20   4      758.50      814.61     62.96 o 
  -1  20   4      137.09      150.04     28.51 o 
   0  20   4     1119.10      972.43    603.61 o 
   1  20   4       33.47       47.53     13.72 o 
   2  20   4       32.91       30.01     15.04 o 
   3  20   4    17257.54    16479.31    174.68 o 
   4  20   4      223.84      179.48     27.62 o 
   5  20   4      127.79       92.50     30.72 o 
   6  20   4     1540.41     1442.48    137.25 o 
   7  20   4      498.29      494.91     59.57 o 
   8  20   4      654.73      860.61     88.14 o 
   9  20   4     4643.80     4721.05    216.86 o 
  10  20   4      262.82      176.20     40.40 o 
  11  20   4      672.26      613.00     82.35 o 
  12  20   4     2004.46     1857.37    161.55 o 
  13  20   4      420.37      365.46     64.95 o 
  14  20   4      107.63      194.24     40.44 o 
  15  20   4      462.95      527.94     99.01 o 
  16  20   4       18.13       80.78     39.27 o 
  17  20   4       54.92       58.92     33.53 o 
 -17  21   4        0.13       82.02     59.19 o 
 -16  21   4      170.01      160.07     35.58 o 
 -15  21   4       98.78       74.78     21.63 o 
 -14  21   4        0.47       65.54     34.22 o 
 -13  21   4        0.80       33.79     24.45 o 
 -12  21   4     3417.80     3388.43    172.67 o 
 -11  21   4       37.37       53.59     26.16 o 
 -10  21   4      660.76      716.84     67.05 o 
  -9  21   4      308.54      380.32     45.51 o 
  -8  21   4       33.93       31.78     20.86 o 
  -7  21   4     1629.45     1806.83    121.78 o 
  -6  21   4     1524.10     1306.16     86.46 o 
  -5  21   4        0.18       37.77     16.58 o 
  -4  21   4     1376.67     1603.93     98.91 o 
  -3  21   4     7060.01     6396.13    125.04 o 
  -2  21   4       51.59       64.51     17.45 o 
  -1  21   4      367.65      328.94     41.89 o 
   0  21   4    16770.79    18019.83    204.52 o 
   1  21   4      257.88      276.35     34.72 o 
   2  21   4       18.66       92.41     20.41 o 
   3  21   4      513.13      381.49     42.51 o 
   4  21   4       73.43       85.85     16.17 o 
   5  21   4     1280.86     1337.99    101.55 o 
   6  21   4     3207.72     3209.26    137.54 o 
   7  21   4       19.88       -9.03     18.46 o 
   8  21   4      289.85      246.36     42.21 o 
   9  21   4       98.31      101.40     36.48 o 
  10  21   4      123.36       76.68     23.52 o 
  11  21   4       44.81       76.08     28.21 o 
  12  21   4      206.17      149.56     55.30 o 
  13  21   4       56.32       50.15     28.66 o 
  14  21   4        4.52       99.55     34.63 o 
  15  21   4      320.81      371.37     73.47 o 
  16  21   4      112.42      107.50     34.66 o 
  17  21   4       82.16      129.35     42.06 o 
 -16  22   4       44.44       65.90     29.65 o 
 -15  22   4        2.64       48.02     24.90 o 
 -14  22   4        0.30       93.61     30.75 o 
 -13  22   4      297.42      403.68     61.00 o 
 -12  22   4      422.76      603.10     75.88 o 
 -11  22   4        3.08       92.77     30.91 o 
 -10  22   4        9.27       45.39     23.29 o 
  -9  22   4        1.46       46.65     22.34 o 
  -8  22   4       99.03      198.49     33.46 o 
  -7  22   4       74.07       88.02     22.36 o 
  -6  22   4      970.52      988.07     78.48 o 
  -5  22   4        2.29       58.57     16.76 o 
  -4  22   4      801.68      963.12     75.79 o 
  -3  22   4     5980.74     5456.07    104.64 o 
  -2  22   4      838.91     1019.15     74.27 o 
  -1  22   4      153.15      111.96     20.83 o 
   0  22   4     9060.00     8829.64    212.21 o 
   1  22   4      236.08      273.51     31.22 o 
   2  22   4      288.36      338.92     42.79 o 
   3  22   4     7147.62     7032.76    166.43 o 
   4  22   4      287.64      244.20     37.65 o 
   5  22   4       82.27       58.65     24.88 o 
   6  22   4      318.99      191.93     31.02 o 
   7  22   4        4.86       42.23     22.45 o 
   8  22   4       50.39       71.55     31.46 o 
   9  22   4      204.78      105.53     32.78 o 
  10  22   4       24.87       37.51     30.89 o 
  11  22   4        0.13       18.42     38.25 o 
  12  22   4      604.34      465.59     85.99 o 
  13  22   4      153.52      128.94     33.57 o 
  14  22   4      167.27      348.43     57.90 o 
  15  22   4      154.64      117.95     40.92 o 
  16  22   4       16.19       28.43     49.19 o 
 -16  23   4      486.09      280.16     68.78 o 
 -15  23   4       50.30       43.98     36.04 o 
 -14  23   4      116.52       39.95     22.71 o 
 -13  23   4       21.67       91.39     29.12 o 
 -12  23   4     2769.30     2368.71    191.32 o 
 -11  23   4      151.69      110.79     26.24 o 
 -10  23   4      831.78      975.85     78.72 o 
  -9  23   4     1149.90     1136.69     98.17 o 
  -8  23   4       10.47       40.67     23.12 o 
  -7  23   4       81.60       90.22     25.67 o 
  -6  23   4     2690.40     2960.09    137.73 o 
  -5  23   4      202.56      162.10     26.68 o 
  -4  23   4      488.29      531.52     42.78 o 
  -3  23   4     6762.86     6693.88    162.72 o 
  -2  23   4       55.47       39.19     16.30 o 
  -1  23   4      116.42       95.82     20.72 o 
   0  23   4    13233.97    13306.67    161.12 o 
   1  23   4        9.44       10.51     15.72 o 
   2  23   4       63.38       30.14     15.85 o 
   3  23   4     2195.01     2106.69    135.99 o 
   4  23   4        4.55       35.63     19.73 o 
   5  23   4      406.85      460.54     50.92 o 
   6  23   4     5275.87     5113.87    180.98 o 
   7  23   4      265.47      256.19     38.43 o 
   8  23   4      853.04      955.00    105.99 o 
   9  23   4     1496.87     1701.13    153.96 o 
  10  23   4      511.10      539.76     79.98 o 
  11  23   4      716.07      780.59    124.57 o 
  12  23   4     4576.88     4900.41    275.11 o 
  13  23   4      115.52       89.04     28.59 o 
  14  23   4       41.33      131.58     37.22 o 
  15  23   4      286.12      416.12     69.43 o 
  16  23   4      139.30      147.66     48.91 o 
 -16  24   4        0.83      113.95     41.49 o 
 -15  24   4        6.99       43.54     26.52 o 
 -14  24   4       15.53        2.56     24.68 o 
 -13  24   4       43.22       54.58     45.07 o 
 -12  24   4      931.12      837.76    111.91 o 
 -11  24   4       99.39       86.48     29.34 o 
 -10  24   4       14.65       71.16     29.63 o 
  -9  24   4     5578.89     5527.23    148.56 o 
  -8  24   4      478.48      700.15     68.17 o 
  -7  24   4       18.14       73.53     20.28 o 
  -6  24   4      132.72      172.74     26.86 o 
  -5  24   4      193.71      134.65     23.46 o 
  -4  24   4       11.90       58.97     18.49 o 
  -3  24   4     1189.34     1244.80     92.32 o 
  -2  24   4      515.07      488.19     50.80 o 
  -1  24   4      809.03      854.27     75.36 o 
   0  24   4        9.93      -35.40     23.60 o 
   1  24   4      277.96      278.95     38.18 o 
   2  24   4     1819.36     2076.54    143.76 o 
   3  24   4      372.41      348.65     42.83 o 
   4  24   4       91.24      158.86     30.78 o 
   5  24   4       58.42      101.94     27.96 o 
   6  24   4      362.73      179.63     32.00 o 
   7  24   4      115.61       99.13     21.61 o 
   8  24   4       44.33      118.11     32.45 o 
   9  24   4     2335.68     1949.28    214.14 o 
  10  24   4      259.90      155.84     53.50 o 
  11  24   4      221.78      210.14     48.73 o 
  12  24   4      261.89      117.32     55.59 o 
  13  24   4       65.42      101.61     38.65 o 
  14  24   4        2.56       44.00     35.82 o 
  15  24   4        8.65      100.71     49.70 o 
  16  24   4       19.45       58.08     44.94 o 
 -15  25   4       95.42      174.84     39.89 o 
 -14  25   4      295.28      164.42     37.84 o 
 -13  25   4        2.43       82.81     44.06 o 
 -12  25   4      656.33      598.58     71.08 o 
 -11  25   4      287.80      294.95     45.92 o 
 -10  25   4       74.21       91.04     29.16 o 
  -9  25   4     6959.02     7815.78    198.54 o 
  -8  25   4       48.68       93.20     25.49 o 
  -7  25   4      705.12      856.48     87.18 o 
  -6  25   4        9.67       32.56     18.37 o 
  -5  25   4      336.17      304.42     36.24 o 
  -4  25   4        3.85        4.17     20.23 o 
  -3  25   4     9379.64     9918.46    111.88 o 
  -2  25   4      127.56      101.86     19.78 o 
  -1  25   4       14.31       46.91     19.10 o 
   0  25   4    30116.02    32661.40    301.80 o 
   1  25   4      123.66      122.91     27.93 o 
   2  25   4      152.37      184.07     36.59 o 
   3  25   4       49.87       40.69     21.52 o 
   4  25   4      115.49      132.35     32.86 o 
   5  25   4       92.41       85.32     20.39 o 
   6  25   4     2111.89     2111.27    129.58 o 
   7  25   4       14.48       60.20     28.85 o 
   8  25   4      348.31      354.22     50.71 o 
   9  25   4    13202.83    15637.45    526.85 o 
  10  25   4      298.51      274.14     59.49 o 
  11  25   4      179.27      166.03     46.23 o 
  12  25   4       43.84       58.81     32.52 o 
  13  25   4      284.44      177.94     35.40 o 
  14  25   4       20.19      144.16     35.35 o 
  15  25   4     3546.84     3460.37    400.09 o 
 -15  26   4      800.13      596.58     86.94 o 
 -14  26   4       10.76       46.36     27.68 o 
 -13  26   4      258.07      166.85     37.21 o 
 -12  26   4       56.53      106.54     22.17 o 
 -11  26   4       94.91      111.80     37.80 o 
 -10  26   4      225.79      211.95     43.11 o 
  -9  26   4      214.43      136.95     28.95 o 
  -8  26   4       66.66       19.52     20.57 o 
  -7  26   4      251.39      292.79     39.16 o 
  -6  26   4     2918.04     2886.47    149.77 o 
  -5  26   4       94.72       55.56     20.81 o 
  -4  26   4       19.14       35.80     18.43 o 
  -3  26   4     5197.55     4759.40    215.38 o 
  -2  26   4      106.42      103.57     31.57 o 
  -1  26   4     2408.26     2843.18    137.39 o 
   0  26   4      631.13      495.39     56.30 o 
   1  26   4        3.84       -6.34     21.26 o 
   2  26   4     1476.84     1771.59    139.39 o 
   3  26   4     8743.20     9986.26    118.53 o 
   4  26   4        7.95       54.16     22.98 o 
   5  26   4      127.94      114.41     21.14 o 
   6  26   4     1635.14     1987.84    155.92 o 
   7  26   4      427.31      490.39     57.04 o 
   8  26   4      261.13      291.24     46.21 o 
   9  26   4     1643.89     1721.05    138.95 o 
  10  26   4      113.04       88.39     45.65 o 
  11  26   4      376.59      355.30     67.51 o 
  12  26   4       21.61      -10.11     31.57 o 
  13  26   4        1.05        0.04     30.54 o 
  14  26   4      158.44      199.06     44.92 o 
  15  26   4     3279.79     3320.70    378.93 o 
 -15  27   4        9.77       25.05     41.54 o 
 -14  27   4       49.23       68.01     29.66 o 
 -13  27   4        0.47       39.57     27.94 o 
 -12  27   4      173.48      158.92     36.80 o 
 -11  27   4      146.39      219.82     35.09 o 
 -10  27   4      262.83      247.66     50.22 o 
  -9  27   4     4542.97     4788.37    173.76 o 
  -8  27   4      175.25      158.09     31.99 o 
  -7  27   4      425.57      470.95     50.45 o 
  -6  27   4      190.57      167.16     28.39 o 
  -5  27   4      562.68      500.04     50.21 o 
  -4  27   4      629.71      604.96     55.17 o 
  -3  27   4     3093.65     3010.25    127.85 o 
  -2  27   4       31.09       83.79     19.27 o 
  -1  27   4      313.96      246.41     32.79 o 
   0  27   4      217.52      245.26     34.33 o 
   1  27   4      511.75      754.64     64.75 o 
   2  27   4      168.53      157.02     31.27 o 
   3  27   4     1618.89     1489.18    126.52 o 
   4  27   4      372.75      380.82     44.06 o 
   5  27   4      459.99      442.42     53.18 o 
   6  27   4     3657.11     3464.32    167.94 o 
   7  27   4      115.63       97.47     43.21 o 
   8  27   4       49.30      114.92     41.88 o 
   9  27   4      485.85      379.66     63.72 o 
  10  27   4      230.39      171.96     36.30 o 
  11  27   4       75.17       65.79     42.35 o 
  12  27   4      360.60      239.64     48.97 o 
  13  27   4       21.18      133.96     35.75 o 
  14  27   4       14.78       53.28     23.61 o 
  15  27   4       21.07      -25.95     53.59 o 
 -14  28   4       16.95       17.07     24.34 o 
 -13  28   4      603.90      467.42     72.74 o 
 -12  28   4        9.74       65.01     25.37 o 
 -11  28   4       48.93      108.42     21.64 o 
 -10  28   4     1239.76     1314.92    124.53 o 
  -9  28   4     3446.61     3080.28    205.66 o 
  -8  28   4      270.31      141.57     31.15 o 
  -7  28   4      127.69      144.73     29.96 o 
  -6  28   4     6176.71     6368.18    150.68 o 
  -5  28   4       66.05       48.80     20.13 o 
  -4  28   4       29.31       44.21     26.96 o 
  -3  28   4     4026.95     4559.86    157.67 o 
  -2  28   4       97.80      119.38     27.75 o 
  -1  28   4      847.59      954.54     90.24 o 
   0  28   4     2337.85     2485.85    141.37 o 
   1  28   4        2.34       13.85     24.66 o 
   2  28   4      416.46      544.15     57.54 o 
   3  28   4    16469.52    20041.03    344.48 o 
   4  28   4        0.16       37.63     29.38 o 
   5  28   4       16.21       55.62     22.49 o 
   6  28   4     3817.64     4230.41    188.14 o 
   7  28   4       55.01       88.74     36.75 o 
   8  28   4        1.99       75.76     24.85 o 
   9  28   4       97.99       51.10     35.02 o 
  10  28   4       34.47      104.65     32.57 o 
  11  28   4      266.97      265.83     52.38 o 
  12  28   4     1899.33     1704.33    192.19 o 
  13  28   4      383.39      231.99     68.11 o 
  14  28   4      303.19      232.44     65.40 o 
 -14  29   4       98.49       70.98     30.90 o 
 -13  29   4       47.91       50.25     38.88 o 
 -12  29   4     1109.69      984.46     95.80 o 
 -11  29   4       72.58       64.01     24.55 o 
 -10  29   4      103.47      223.86     38.46 o 
  -9  29   4     1685.92     1451.11    122.38 o 
  -8  29   4      116.48       29.38     25.67 o 
  -7  29   4      155.79      132.01     34.89 o 
  -6  29   4     6416.07     6572.59    177.15 o 
  -5  29   4      137.56      204.34     29.16 o 
  -4  29   4     1608.36     1898.70    120.32 o 
  -3  29   4     2721.49     2395.91    145.25 o 
  -2  29   4        7.28       44.72     24.46 o 
  -1  29   4      116.44      128.43     25.94 o 
   0  29   4       10.74       55.67     22.96 o 
   1  29   4      392.17      422.92     47.57 o 
   2  29   4       54.67       28.57     26.97 o 
   3  29   4      149.57       46.94     46.11 o 
   4  29   4      421.82      477.93     57.28 o 
   5  29   4     1172.06     1410.83    116.36 o 
   6  29   4      421.58      167.84     51.24 o 
   7  29   4        0.93       76.14     28.94 o 
   8  29   4      369.73      455.67     55.31 o 
   9  29   4        8.94       65.73     27.97 o 
  10  29   4      114.07      119.62     35.97 o 
  11  29   4        0.02       45.27     31.63 o 
  12  29   4     1198.01     1069.91    111.03 o 
  13  29   4       12.60       30.45     28.30 o 
  14  29   4       50.77       26.27     37.90 o 
 -13  30   4      515.19      387.38     57.09 o 
 -12  30   4     2845.37     2668.50    204.79 o 
 -11  30   4      232.73      172.32     33.18 o 
 -10  30   4      126.41      124.03     31.89 o 
  -9  30   4       11.31       24.92     28.88 o 
  -8  30   4      419.72      327.81     47.56 o 
  -7  30   4       84.71       68.42     22.93 o 
  -6  30   4     9576.83    10570.49    244.60 o 
  -5  30   4       67.69       87.26     21.21 o 
  -4  30   4       47.20       31.39     23.51 o 
  -3  30   4     4436.79     5065.99    153.00 o 
  -2  30   4      360.00      430.88     45.61 o 
  -1  30   4       12.26       38.96     23.10 o 
   0  30   4      158.21      247.81     38.96 o 
   1  30   4       49.08       68.78     23.50 o 
   2  30   4      176.94      194.87     42.15 o 
   3  30   4    11718.85    13143.67    268.48 o 
   4  30   4      110.25       80.66     26.16 o 
   5  30   4       18.58        2.45     32.37 o 
   6  30   4     5219.45     5678.02    170.99 o 
   7  30   4      199.14      176.71     38.70 o 
   8  30   4       30.21       41.06     25.98 o 
   9  30   4       20.23       62.17     42.68 o 
  10  30   4       90.05      106.35     50.70 o 
  11  30   4       43.00       63.90     22.64 o 
  12  30   4     1938.26     1929.56    189.00 o 
  13  30   4      419.57      260.87     52.00 o 
 -13  31   4      124.03       94.44     27.49 o 
 -12  31   4     1537.49     1232.35    119.94 o 
 -11  31   4       57.71       74.17     24.44 o 
 -10  31   4      140.18       89.40     22.50 o 
  -9  31   4      579.69      467.70     53.67 o 
  -8  31   4      146.90      169.62     35.29 o 
  -7  31   4      573.90      466.64     50.13 o 
  -6  31   4      149.50      158.32     31.30 o 
  -5  31   4        1.07       44.69     17.89 o 
  -4  31   4     1213.35     1588.09    118.08 o 
  -3  31   4      667.86      568.82     64.50 o 
  -2  31   4      162.59      273.50     41.09 o 
  -1  31   4      358.48      377.33     45.79 o 
   0  31   4     1819.70     2623.15    137.45 o 
   1  31   4      725.12      863.08     66.48 o 
   2  31   4      452.71      458.21     73.59 o 
   3  31   4      809.97      781.26     77.34 o 
   4  31   4       31.28       44.58     22.88 o 
   5  31   4      478.71      567.58     69.07 o 
   6  31   4      655.35      391.44    111.43 o 
   7  31   4        9.01       71.84     35.03 o 
   8  31   4      439.81      486.58     71.71 o 
   9  31   4     7919.68     9815.18    245.75 o 
  10  31   4       39.96       49.44     33.64 o 
  11  31   4       83.32       94.95     52.58 o 
  12  31   4     2094.01     2092.74    181.69 o 
  13  31   4       48.51       77.53     33.33 o 
 -12  32   4       57.16       98.89     24.87 o 
 -11  32   4       49.28       16.89     26.75 o 
 -10  32   4        6.35       71.71     29.03 o 
  -9  32   4      462.90      410.47     49.71 o 
  -8  32   4      183.89      176.88     36.70 o 
  -7  32   4      378.29      324.48     43.94 o 
  -6  32   4       31.02       54.88     21.78 o 
  -5  32   4       16.71       91.00     25.73 o 
  -4  32   4      120.75       94.21     25.57 o 
  -3  32   4     2340.98     2626.20    173.29 o 
  -2  32   4      276.60      310.06     45.47 o 
  -1  32   4      299.46      347.51     47.40 o 
   0  32   4     1005.90      519.23    137.04 o 
   1  32   4      182.40      137.40     41.67 o 
   2  32   4      451.05      446.96     62.47 o 
   3  32   4      604.99      518.21     65.67 o 
   4  32   4       56.38       99.24     29.06 o 
   5  32   4       43.77       69.78     23.75 o 
   6  32   4        3.22       73.05     53.74 o 
   7  32   4      256.67      169.03     46.79 o 
   8  32   4       44.33       16.80     42.73 o 
   9  32   4     1916.70     1048.05    324.79 o 
  10  32   4        2.75      193.11     51.56 o 
  11  32   4       62.01      112.32     34.48 o 
  12  32   4      854.42      804.14    106.74 o 
 -12  33   4     1820.05     1676.70    154.61 o 
 -11  33   4      169.07      103.48     27.28 o 
 -10  33   4       14.57       21.88     28.19 o 
  -9  33   4     2915.85     3180.19    228.79 o 
  -8  33   4       20.23       54.01     25.68 o 
  -7  33   4      348.20      233.05     41.57 o 
  -6  33   4       24.14       69.09     25.48 o 
  -5  33   4      362.16      246.90     43.69 o 
  -4  33   4      702.26      964.09     70.69 o 
  -3  33   4     7936.61     8998.44    237.75 o 
  -2  33   4        2.71       23.94     38.10 o 
  -1  33   4      147.51      121.47     26.93 o 
   0  33   4    10227.64    12490.64    350.48 o 
   1  33   4        0.00       47.52     41.15 o 
   2  33   4      154.33      138.55     34.57 o 
   3  33   4     2598.23     2460.77    192.19 o 
   4  33   4       11.26       70.51     29.05 o 
   5  33   4      317.02      372.62     55.57 o 
   6  33   4     1243.47     1370.54    138.48 o 
   7  33   4       50.99      112.53     31.25 o 
   8  33   4      250.35      219.89     46.00 o 
   9  33   4     3415.42     3766.21    320.77 o 
  10  33   4       16.08       85.80     32.49 o 
  11  33   4       19.77       89.51     36.13 o 
  12  33   4     1484.99     1453.90    165.63 o 
 -11  34   4      167.16      193.07     36.12 o 
 -10  34   4      340.54      331.34     50.49 o 
  -9  34   4      461.26      223.54     74.64 o 
  -8  34   4        5.19       61.94     30.08 o 
  -7  34   4      350.44      364.10     48.89 o 
  -6  34   4       61.76       99.07     23.72 o 
  -5  34   4      193.24      140.20     35.28 o 
  -4  34   4      254.73      396.19     73.03 o 
  -3  34   4     1038.15      937.36     89.11 o 
  -2  34   4     1018.96     1214.22     93.15 o 
  -1  34   4     1361.80     1697.53    119.40 o 
   0  34   4      449.61      198.69     47.14 o 
   1  34   4      146.77      138.50     36.86 o 
   2  34   4     1456.98     1713.52    145.15 o 
   3  34   4      688.14      771.13     89.92 o 
   4  34   4      328.89      463.84     68.34 o 
   5  34   4        5.58       34.87     32.18 o 
   6  34   4     1739.81     2315.41    155.57 o 
   7  34   4      384.59      240.06     51.65 o 
   8  34   4      375.12      436.27     68.53 o 
   9  34   4     2289.36     2284.66    207.78 o 
  10  34   4        5.53       10.88     39.83 o 
  11  34   4      200.24      178.06     51.07 o 
 -11  35   4      121.08      152.99     50.30 o 
 -10  35   4      226.12      152.20     34.98 o 
  -9  35   4      456.46      457.22     76.90 o 
  -8  35   4       24.44       90.72     30.79 o 
  -7  35   4       97.81       94.45     35.02 o 
  -6  35   4      188.53      301.02     52.00 o 
  -5  35   4      491.93      439.35     51.61 o 
  -4  35   4        6.82       55.71     59.19 o 
  -3  35   4     1122.62      913.95     93.03 o 
  -2  35   4      231.12      159.31     34.32 o 
  -1  35   4      333.41      347.41     50.73 o 
   0  35   4     4558.26     5794.95    254.43 o 
   1  35   4      368.59      435.55     59.83 o 
   2  35   4       39.48       48.27     30.16 o 
   3  35   4      736.59      488.41     65.37 o 
   4  35   4       32.54       82.73     27.48 o 
   5  35   4        2.52       66.92     29.21 o 
   6  35   4     6356.01     7455.26    227.00 o 
   7  35   4       26.44      102.70     43.37 o 
   8  35   4       10.85       54.89     33.05 o 
   9  35   4     2211.94     2496.65    236.11 o 
  10  35   4      142.66      169.48     51.92 o 
 -10  36   4      514.04      252.06     72.46 o 
  -9  36   4     1833.71     1566.63    162.70 o 
  -8  36   4       14.24       46.62     37.18 o 
  -7  36   4       35.23       91.03     33.98 o 
  -6  36   4     2514.16     2517.51    192.28 o 
  -5  36   4        3.46       15.69     29.17 o 
  -4  36   4        3.64       26.03     38.23 o 
  -3  36   4      151.29      153.51     29.81 o 
  -2  36   4      169.30      154.84     35.12 o 
  -1  36   4     1576.52     1687.04    143.93 o 
   0  36   4     1728.84     1792.68    133.77 o 
   1  36   4       14.52       31.76     38.72 o 
   2  36   4      663.10      824.55     87.13 o 
   3  36   4     3943.95     4980.18    150.47 o 
   4  36   4      202.66      224.12     41.77 o 
   5  36   4        2.51       44.63     44.36 o 
   6  36   4      954.10     1197.37    126.50 o 
   7  36   4       29.09       86.00     51.28 o 
   8  36   4       56.43       82.76     31.44 o 
   9  36   4     2015.18     2085.60    208.59 o 
  10  36   4        0.74      105.22     45.06 o 
  -9  37   4      424.44      471.86     68.14 o 
  -8  37   4      254.74      152.47     36.10 o 
  -7  37   4        3.67       92.20     29.34 o 
  -6  37   4     1034.06     1008.88     94.97 o 
  -5  37   4      139.83      191.74     47.90 o 
  -4  37   4      544.52      561.97     70.00 o 
  -3  37   4      279.31      266.22     36.88 o 
  -2  37   4       60.74       86.87     27.19 o 
  -1  37   4      367.06      335.30     42.56 o 
   0  37   4      386.02      341.06     42.66 o 
   1  37   4      579.26      730.24     81.06 o 
   2  37   4       76.70      111.63     27.45 o 
   3  37   4       32.08       17.73     34.17 o 
   4  37   4      122.76       51.06     26.74 o 
   5  37   4      531.65      590.13     74.90 o 
   6  37   4       31.68       38.44     46.19 o 
   7  37   4        0.81       58.34     30.46 o 
   8  37   4      129.84      189.14     49.61 o 
   9  37   4       96.45       57.55     36.87 o 
  -8  38   4      118.71       58.68     32.03 o 
  -7  38   4        3.40       47.38     43.96 o 
  -6  38   4     4902.98     4905.84    482.94 o 
  -5  38   4       35.62       88.83     48.64 o 
  -4  38   4      155.59      201.43     41.81 o 
  -3  38   4      148.60      204.73     37.91 o 
  -2  38   4       70.31      127.26     30.94 o 
  -1  38   4      582.71      538.48     67.26 o 
   0  38   4     1189.47     1262.28    116.83 o 
   1  38   4       43.08      109.19     35.29 o 
   2  38   4       79.54      149.05     35.72 o 
   3  38   4     7501.34     8558.31    932.47 o 
   4  38   4        4.67       67.52     32.46 o 
   5  38   4        0.18       44.16     31.28 o 
   6  38   4     4379.28     4420.43    883.70 o 
   7  38   4       44.98      130.16     45.50 o 
   8  38   4        2.06       56.66     42.97 o 
  -7  39   4       79.21      122.03     35.86 o 
  -6  39   4       94.16       65.30     29.32 o 
  -5  39   4      123.50      140.43     34.32 o 
  -4  39   4     1020.19     1085.36    108.76 o 
  -3  39   4      794.15      594.38     64.86 o 
  -2  39   4        8.62       60.58     23.41 o 
  -1  39   4      257.41      266.10     45.81 o 
   0  39   4     2835.27     2920.79    234.17 o 
   1  39   4      362.88      273.67     48.56 o 
   2  39   4      233.40      254.61     46.42 o 
   3  39   4     2121.31     2135.43    195.76 o 
   4  39   4      181.66      181.62     36.70 o 
   5  39   4      760.76      832.10    116.75 o 
   6  39   4       23.14        2.76     31.43 o 
   7  39   4       53.15       95.29     30.33 o 
  -6  40   4     1403.88     1397.95    168.81 o 
  -5  40   4      103.72      131.30     43.95 o 
  -4  40   4      127.93       83.97     35.91 o 
  -3  40   4     1943.94     1985.90    172.78 o 
  -2  40   4      526.23      534.82     63.05 o 
  -1  40   4       60.37       44.23     23.78 o 
   0  40   4      372.60      286.59     48.52 o 
   1  40   4       45.10       78.89     32.89 o 
   2  40   4       19.79      105.82     36.46 o 
   3  40   4       46.63       63.15     27.75 o 
   4  40   4      149.77       82.94     35.01 o 
   5  40   4       20.28       32.62     38.95 o 
   6  40   4       26.56       93.44     29.85 o 
  -4  41   4      848.98      980.33    123.29 o 
  -3  41   4     1320.14     1209.15    131.80 o 
  -2  41   4       24.14      -20.01     35.75 o 
  -1  41   4      162.83      114.19     37.54 o 
   0  41   4      743.33      998.56    131.40 o 
   1  41   4      346.85      327.85     54.16 o 
   2  41   4      242.32      166.26     40.63 o 
   3  41   4     1733.76     1562.18    168.28 o 
   4  41   4       11.53      137.30     39.17 o 
  -1  42   4      684.78      665.45     73.42 o 
   0  42   4      164.61      158.58     30.19 o 
   1  42   4       19.42       65.45     24.88 o 
 -19   1   5      310.09      293.85     74.57 o 
 -18   1   5       11.19       78.82     46.04 o 
 -17   1   5        6.93       86.34     47.90 o 
 -16   1   5      185.76      278.40     86.78 o 
 -15   1   5     1285.75      918.64    104.36 o 
 -14   1   5      417.67      242.32     68.41 o 
 -13   1   5       47.32       55.38     46.32 o 
 -12   1   5     1957.61     2054.33    231.64 o 
 -11   1   5      453.08      637.39    107.63 o 
 -10   1   5     1950.92     2067.77    192.43 o 
  -9   1   5     5529.49     5378.58    115.52 o 
  -8   1   5      121.64       51.32     13.69 o 
  -7   1   5     1487.68     1381.18     98.95 o 
  -6   1   5     2115.01     2627.15     91.52 o 
  -5   1   5      735.79     1166.96     96.27 o 
  -4   1   5      152.19      223.95     32.37 o 
  -3   1   5    22576.67    19946.90    133.24 o 
  -2   1   5        8.50       15.44      8.32 o 
  -1   1   5     1061.85     1650.21    136.01 o 
   0   1   5    35348.81    32217.42    232.01 o 
   1   1   5      879.98      925.01     99.84 o 
   2   1   5       65.88       15.19      6.94 o 
   3   1   5     4039.35     3995.17     54.07 o 
   4   1   5       28.24       40.48     13.01 o 
   5   1   5      900.96      897.67     86.14 o 
   6   1   5    21413.56    20103.75    207.89 o 
   7   1   5      393.74      355.81     44.37 o 
   8   1   5     1382.57     1300.27    133.83 o 
   9   1   5     4865.10     5220.24    151.82 o 
  10   1   5        1.21       25.88     25.93 o 
  11   1   5      198.46      211.60     44.98 o 
  12   1   5        0.10       16.38     59.93 o 
  13   1   5       40.70      107.82     34.95 o 
  14   1   5      351.31      403.02     68.68 o 
  15   1   5      459.00      490.14     78.62 o 
  16   1   5      327.95      265.56     61.11 o 
  17   1   5      141.25      114.53     42.28 o 
  18   1   5      185.24      131.49     39.54 o 
 -19   2   5      273.54      191.36     48.60 o 
 -18   2   5        7.51       68.20     37.84 o 
 -17   2   5        5.64       34.89     33.70 o 
 -16   2   5        3.91       41.66     48.34 o 
 -15   2   5       24.66       84.00     38.60 o 
 -14   2   5      205.38      327.15     65.42 o 
 -13   2   5     1267.26     1720.25    195.38 o 
 -12   2   5       71.49      209.52     62.45 o 
 -11   2   5      155.06       82.23     47.96 o 
 -10   2   5      223.00      271.15     49.47 o 
  -9   2   5     1072.91     1165.59    111.93 o 
  -8   2   5        3.63       33.06     20.74 o 
  -7   2   5      363.91      297.49     48.03 o 
  -6   2   5     6847.31     5573.04     94.52 o 
  -5   2   5        0.11       15.87     19.00 o 
  -4   2   5      553.99      591.76     57.15 o 
  -3   2   5       88.97      148.72     20.19 o 
  -2   2   5      111.78       46.51     12.09 o 
  -1   2   5        5.17       17.40     16.55 o 
   0   2   5     4926.39     4566.20     90.86 o 
   1   2   5      213.98      257.82     34.19 o 
   2   2   5      158.27      107.55     19.80 o 
   3   2   5     1420.12      989.16     69.17 o 
   4   2   5       49.50       43.19     15.81 o 
   5   2   5      198.09      169.84     27.84 o 
   6   2   5     3724.17     4175.37    177.08 o 
   7   2   5       40.19       26.73     12.99 o 
   8   2   5      150.50      122.62     23.46 o 
   9   2   5     1134.62      499.76    154.72 o 
  10   2   5      610.95      540.98     67.11 o 
  11   2   5     1211.50     1256.09    129.09 o 
  12   2   5     1089.82     1305.68    185.65 o 
  13   2   5       27.91       38.82     23.32 o 
  14   2   5      107.15       69.09     64.74 o 
  15   2   5       16.87       98.05     57.25 o 
  16   2   5       17.51       19.40     30.88 o 
  17   2   5        5.03       41.38     72.19 o 
  18   2   5        0.51       56.49     26.59 o 
 -19   3   5        6.22       48.29     66.50 o 
 -18   3   5       53.48       63.02     30.06 o 
 -17   3   5       41.47       36.48     24.97 o 
 -16   3   5      419.40      525.36     92.73 o 
 -15   3   5        2.01       39.63     29.50 o 
 -14   3   5       15.96      -13.75     38.30 o 
 -13   3   5        0.45       30.96     53.45 o 
 -12   3   5       36.68       65.22     26.48 o 
 -11   3   5      130.95      223.87     50.01 o 
 -10   3   5     1641.68     1843.19    179.97 o 
  -9   3   5     1551.94     1541.45    117.38 o 
  -8   3   5      106.76       72.15     24.01 o 
  -7   3   5     1469.65     1194.41    145.20 o 
  -6   3   5      362.66       50.65    128.60 o 
  -5   3   5      737.92     1142.23    134.92 o 
  -4   3   5       13.46       51.97     30.80 o 
  -3   3   5    21524.21    20474.50    151.75 o 
  -2   3   5       92.62      178.85     22.71 o 
  -1   3   5     1830.00     2601.55    174.37 o 
   0   3   5     1712.63     1176.98     91.97 o 
   1   3   5      433.69      382.25     51.16 o 
   2   3   5       16.67       23.22     11.80 o 
   3   3   5     2164.52     2435.91    136.30 o 
   4   3   5       52.56       32.54     17.36 o 
   5   3   5       40.73       25.62     11.84 o 
   6   3   5     3564.78     3385.37    136.35 o 
   7   3   5      229.20      253.12     35.72 o 
   8   3   5      392.33      223.12     79.81 o 
   9   3   5     5352.83     6023.22    222.23 o 
  10   3   5      142.39      109.22     23.74 o 
  11   3   5      232.24      172.63     56.55 o 
  12   3   5       10.89       69.16     41.49 o 
  13   3   5       49.68       85.74     30.08 o 
  14   3   5      112.16      201.50     46.42 o 
  15   3   5     2073.52     2270.25    368.55 o 
  16   3   5      123.49      119.71     27.67 o 
  17   3   5       42.01       79.38     25.33 o 
  18   3   5        3.48       87.10     59.21 o 
 -19   4   5      116.50      158.44     65.92 o 
 -18   4   5     1738.55     1263.30    192.20 o 
 -17   4   5      181.52      106.83     67.66 o 
 -16   4   5      209.78      318.40     72.20 o 
 -15   4   5      682.61      707.35    135.88 o 
 -14   4   5      178.68      567.21    124.77 o 
 -13   4   5     1344.02     1678.85    235.10 o 
 -12   4   5       62.03      181.90     54.29 o 
 -11   4   5     1170.82     1080.48    163.86 o 
 -10   4   5      770.65      646.75     79.20 o 
  -9   4   5     5221.02     5710.97    156.14 o 
  -8   4   5      485.31      571.58     91.07 o 
  -7   4   5      422.12      464.05     59.83 o 
  -6   4   5     9506.59     7142.16    126.11 o 
  -5   4   5      301.42      304.64     48.82 o 
  -4   4   5     8714.58    11380.92    150.50 o 
  -3   4   5     1043.85      813.30     59.42 o 
  -2   4   5      567.44      756.36     58.24 o 
  -1   4   5      126.87       89.05     18.28 o 
   0   4   5    49294.83    51651.94    428.32 o 
   1   4   5      369.00      468.73     66.98 o 
   2   4   5      178.52      226.36     38.42 o 
   3   4   5    42506.38    41043.54    286.64 o 
   4   4   5     1300.66     1128.80     80.10 o 
   5   4   5      290.66      238.10     33.10 o 
   6   4   5     7334.83     7933.61    217.62 o 
   7   4   5       51.54       56.14     11.59 o 
   8   4   5       13.63       41.25     16.35 o 
   9   4   5     2078.33     1718.42    149.05 o 
  10   4   5     1036.70      894.36    189.46 o 
  11   4   5      600.40      797.72     78.68 o 
  12   4   5     3338.98     4130.15    195.34 o 
  13   4   5        7.62       70.20     43.08 o 
  14   4   5      333.86      442.79     75.44 o 
  15   4   5      201.91      365.45     78.18 o 
  16   4   5       76.41      127.64     38.88 o 
  17   4   5       12.13       78.88     29.06 o 
  18   4   5      132.86      120.36     48.29 o 
 -19   5   5       26.34       78.12     34.58 o 
 -18   5   5        4.52       40.97     25.79 o 
 -17   5   5       41.09       60.78     44.55 o 
 -16   5   5       21.43       56.08     39.59 o 
 -15   5   5      669.73      787.26    104.64 o 
 -14   5   5       24.62       82.91     27.72 o 
 -13   5   5       25.81      111.14     42.72 o 
 -12   5   5      570.06      466.51     63.44 o 
 -11   5   5        1.20       57.32     20.46 o 
 -10   5   5       97.61      116.99     27.79 o 
  -9   5   5      293.71      282.59     46.21 o 
  -8   5   5        0.14       66.85     16.64 o 
  -7   5   5       56.59       50.56     16.29 o 
  -6   5   5     2082.81     2334.69    160.53 o 
  -5   5   5       79.93       51.26     16.13 o 
  -4   5   5       37.13       64.11     35.12 o 
  -3   5   5     4670.83     3817.71    114.24 o 
  -2   5   5       88.46       63.69     15.93 o 
  -1   5   5        2.62       43.73     13.68 o 
   0   5   5      483.90      474.70     67.44 o 
   1   5   5      141.28       89.30     30.39 o 
   2   5   5       48.17       68.05     24.56 o 
   3   5   5     1633.00     1504.52     96.06 o 
   4   5   5       14.12       24.40     13.60 o 
   5   5   5       45.12       48.55     13.25 o 
   6   5   5     2475.75     2596.26    113.12 o 
   7   5   5       95.28       47.12     25.93 o 
   8   5   5        3.87       46.36     17.89 o 
   9   5   5      199.89      153.80     31.86 o 
  10   5   5       66.15       96.00     45.41 o 
  11   5   5       11.32       30.32     14.95 o 
  12   5   5      628.20      452.56    109.14 o 
  13   5   5       13.24       25.14     21.88 o 
  14   5   5        0.19       62.44     81.54 o 
  15   5   5       31.88       81.14     57.49 o 
  16   5   5        0.93        4.58     27.82 o 
  17   5   5        5.99       48.69     28.66 o 
  18   5   5       83.69       31.96     38.56 o 
 -18   6   5       39.27       75.86     32.65 o 
 -17   6   5      258.44      123.01     35.76 o 
 -16   6   5       17.38      113.92     34.23 o 
 -15   6   5     1388.56     1479.00    174.68 o 
 -14   6   5       48.22      321.41     73.74 o 
 -13   6   5     2313.96     2880.08    205.09 o 
 -12   6   5     1823.52     1664.07    142.27 o 
 -11   6   5      280.62      193.11     35.72 o 
 -10   6   5       53.53       46.00     13.59 o 
  -9   6   5     1397.17     1300.69     97.49 o 
  -8   6   5      923.64     1018.88     87.82 o 
  -7   6   5      119.27      101.55     23.88 o 
  -6   6   5    39862.29    39938.36    350.79 o 
  -5   6   5       34.24       40.76      9.75 o 
  -4   6   5     2752.01     3173.77    186.61 o 
  -3   6   5    21930.45    20860.40    198.41 o 
  -2   6   5      254.79      276.79     28.53 o 
  -1   6   5      680.14       40.85     69.70 o 
   0   6   5    14730.84    14040.24    257.17 o 
   1   6   5      539.23      629.73     93.87 o 
   2   6   5     1501.89     1621.67    152.55 o 
   3   6   5    38734.82    36811.32    336.30 o 
   4   6   5      198.04      150.60     39.02 o 
   5   6   5      200.93      104.03     25.68 o 
   6   6   5      525.80      407.76    125.35 o 
   7   6   5        0.99       11.18     18.11 o 
   8   6   5      355.99      342.85     49.73 o 
   9   6   5     5614.28     4876.21    171.06 o 
  10   6   5      491.77      526.23     72.44 o 
  11   6   5      894.53      878.25     99.82 o 
  12   6   5    10063.23    11965.30    269.73 o 
  13   6   5       36.15       75.30     25.17 o 
  14   6   5      363.89      371.24     87.89 o 
  15   6   5     1112.91     1124.10    213.31 o 
  16   6   5        1.43       28.59     37.36 o 
  17   6   5        5.50       53.37     55.81 o 
  18   6   5       64.34      144.57     38.94 o 
 -18   7   5      251.88      302.02     58.17 o 
 -17   7   5       18.13       78.20     24.35 o 
 -16   7   5      278.21      368.29     67.75 o 
 -15   7   5        5.46       33.03     18.77 o 
 -14   7   5      119.95       90.39     71.41 o 
 -13   7   5       71.07      173.13     50.18 o 
 -12   7   5       44.68       41.54     20.90 o 
 -11   7   5      276.29      209.98     34.71 o 
 -10   7   5      224.23      270.92     37.67 o 
  -9   7   5     2942.75     2453.28    136.76 o 
  -8   7   5        0.66       51.52     15.20 o 
  -7   7   5      975.11     1022.14     93.12 o 
  -6   7   5      419.33      445.41     62.74 o 
  -5   7   5       11.12       39.28     13.05 o 
  -4   7   5      209.56      241.13     27.67 o 
  -3   7   5    26875.08    26066.61    315.27 o 
  -2   7   5      643.26      585.12     59.66 o 
  -1   7   5       62.01       32.88     25.54 o 
   0   7   5    19501.47    19798.36    482.00 o 
   1   7   5       63.58       52.58     33.74 o 
   2   7   5     1051.92     1097.01    115.07 o 
   3   7   5        2.78       -2.78      6.57 o 
   4   7   5       81.25       37.53     38.52 o 
   5   7   5     3578.85     4126.32    177.57 o 
   6   7   5     7856.79     6543.05    312.34 o 
   7   7   5      208.56      223.53     38.76 o 
   8   7   5      897.32      941.43    104.07 o 
   9   7   5      852.00      887.71     92.99 o 
  10   7   5       85.06       62.73     21.72 o 
  11   7   5       16.69       75.89     20.37 o 
  12   7   5     1170.43     1575.97    235.23 o 
  13   7   5       80.55       59.04     24.77 o 
  14   7   5      243.55      271.06     55.73 o 
  15   7   5     1737.99     1619.55    242.06 o 
  16   7   5       28.62       78.24     30.25 o 
  17   7   5       23.57       96.71     47.49 o 
  18   7   5       45.32       14.00     33.81 o 
 -18   8   5       90.61        9.86    106.67 o 
 -17   8   5        1.18       49.94     23.60 o 
 -16   8   5       85.51      166.10     46.54 o 
 -15   8   5      883.28      721.68     91.43 o 
 -14   8   5        7.34      168.21     40.36 o 
 -13   8   5     1350.52     1708.79    141.11 o 
 -12   8   5      286.80      400.73     57.12 o 
 -11   8   5      868.75      902.15     87.51 o 
 -10   8   5       61.04       94.15     22.79 o 
  -9   8   5      468.82      650.24     70.55 o 
  -8   8   5       71.69      135.10     28.55 o 
  -7   8   5      703.92      796.31     77.77 o 
  -6   8   5    11380.58    10821.38    103.48 o 
  -5   8   5       26.17       42.26     18.75 o 
  -4   8   5     1158.58     1196.21     82.74 o 
  -3   8   5      674.94     1018.10     77.56 o 
  -2   8   5      311.60      327.38     35.97 o 
  -1   8   5      229.82      194.99     29.02 o 
   0   8   5      471.23      534.89     83.94 o 
   1   8   5       78.89      100.47     32.68 o 
   2   8   5      373.33      407.20     57.66 o 
   3   8   5    35427.28    35299.98    325.25 o 
   4   8   5     1875.62     1732.43    186.34 o 
   5   8   5       86.90       75.28     23.41 o 
   6   8   5     2005.83     1735.59    118.28 o 
   7   8   5      372.12      330.37     62.29 o 
   8   8   5       47.52       54.28     27.82 o 
   9   8   5      667.80      511.83    118.82 o 
  10   8   5       15.22       51.47     19.50 o 
  11   8   5       55.39       98.02     27.71 o 
  12   8   5      461.09      410.34     78.86 o 
  13   8   5      136.02      164.77     39.97 o 
  14   8   5      469.98      411.67    125.73 o 
  15   8   5      173.41      194.57     55.43 o 
  16   8   5        0.53      101.34     41.24 o 
  17   8   5        3.84       66.21     35.32 o 
  18   8   5      294.73      168.42     62.07 o 
 -18   9   5      163.98      103.50    129.05 o 
 -17   9   5        4.48       53.87     40.15 o 
 -16   9   5      221.08      312.38     64.90 o 
 -15   9   5     1352.48      891.52     99.68 o 
 -14   9   5      727.30      395.72    100.30 o 
 -13   9   5       78.03      101.08     30.38 o 
 -12   9   5     6735.29     6307.50    140.88 o 
 -11   9   5       55.88       92.13     22.45 o 
 -10   9   5     5237.81     6366.92    199.98 o 
  -9   9   5       64.46       84.96     21.50 o 
  -8   9   5      701.78      721.77     75.95 o 
  -7   9   5     2139.24     2080.18    155.91 o 
  -6   9   5     6648.26     6427.69    210.29 o 
  -5   9   5      376.56      444.78     46.74 o 
  -4   9   5      542.15      559.04     45.02 o 
  -3   9   5    12178.94    10824.04    131.62 o 
  -2   9   5       71.06       51.55     11.84 o 
  -1   9   5      661.62      667.19     91.40 o 
   0   9   5    27047.07    25567.81    226.72 o 
   1   9   5      935.23      724.23    182.49 o 
   2   9   5      170.16      123.20     24.97 o 
   3   9   5    10596.07    11564.92    304.54 o 
   4   9   5        0.21        2.81     21.51 o 
   5   9   5      747.43      666.48     72.49 o 
   6   9   5    22304.43    22201.56    339.54 o 
   7   9   5     1144.05     1055.79    200.41 o 
   8   9   5      802.29      750.85     83.89 o 
   9   9   5     7423.75     7899.20    276.21 o 
  10   9   5        5.15       33.22     31.28 o 
  11   9   5        3.20       26.87     20.30 o 
  12   9   5     1143.50      591.09     97.71 o 
  13   9   5      282.36      164.51     49.68 o 
  14   9   5      335.87      464.38     85.61 o 
  15   9   5       16.74      -36.07     60.08 o 
  16   9   5      389.26      394.89     65.41 o 
  17   9   5      355.60      455.68     90.29 o 
  18   9   5      549.26      500.22     96.14 o 
 -18  10   5      191.56      225.67     57.64 o 
 -17  10   5        5.33       32.64     35.38 o 
 -16  10   5        4.86       54.82     88.86 o 
 -15  10   5      467.56      451.66     84.40 o 
 -14  10   5        9.92       17.37     29.75 o 
 -13  10   5      187.48      107.19     38.65 o 
 -12  10   5        8.06       25.13     17.76 o 
 -11  10   5        3.49       55.28     19.25 o 
 -10  10   5      109.18      215.81     41.41 o 
  -9  10   5      132.91      238.22     41.99 o 
  -8  10   5       10.46       65.24     15.59 o 
  -7  10   5       93.04      116.53     23.21 o 
  -6  10   5     5948.63     5789.15    114.26 o 
  -5  10   5        4.84       35.21     10.06 o 
  -4  10   5        2.47       28.34      9.37 o 
  -3  10   5     2040.31     2214.51    108.34 o 
  -2  10   5       34.05       38.01     13.01 o 
  -1  10   5     1195.43     1252.31     95.93 o 
   0  10   5      308.08      261.61     56.79 o 
   1  10   5       70.85       62.87     26.99 o 
   2  10   5     1108.78      993.99    136.76 o 
   3  10   5    10376.75    11759.34    192.49 o 
   4  10   5        5.76       22.55     17.87 o 
   5  10   5       16.52       43.22     27.12 o 
   6  10   5       29.93       78.78    120.80 o 
   7  10   5       24.56       36.27     15.97 o 
   8  10   5      225.65      178.11     37.54 o 
   9  10   5     3819.26     4096.96    145.00 o 
  10  10   5        2.85       35.96     25.20 o 
  11  10   5      120.15      134.75     34.35 o 
  12  10   5      445.32      394.28     77.34 o 
  13  10   5       31.46       40.24     33.84 o 
  14  10   5        3.35      116.00     49.33 o 
  15  10   5     2287.56     1886.36    414.07 o 
  16  10   5        0.34       48.72     52.98 o 
  17  10   5       17.75       85.34     67.44 o 
  18  10   5        2.26       59.72     36.41 o 
 -18  11   5      218.14      192.97     65.88 o 
 -17  11   5      164.05       23.22     40.25 o 
 -16  11   5      377.07      585.69     88.58 o 
 -15  11   5      298.04      226.89     68.51 o 
 -14  11   5      484.70      416.66     65.05 o 
 -13  11   5       21.60       65.07     39.79 o 
 -12  11   5     2802.83     3089.71    145.89 o 
 -11  11   5      165.85      248.96     40.81 o 
 -10  11   5     3080.34     3481.19    186.42 o 
  -9  11   5    36447.25    38042.50    407.23 o 
  -8  11   5      732.02      721.24     79.57 o 
  -7  11   5     1956.27     1937.55    137.27 o 
  -6  11   5     5992.60     6174.97    122.72 o 
  -5  11   5     1587.84     1760.19    118.25 o 
  -4  11   5      265.22      214.84     30.83 o 
  -3  11   5    23028.87    21775.37    274.43 o 
  -2  11   5        1.92       36.04     14.47 o 
  -1  11   5      519.16      539.76     76.25 o 
   0  11   5    21114.33    20166.05    211.27 o 
   1  11   5     2380.94     2782.43    230.46 o 
   2  11   5      146.01      116.88     22.91 o 
   3  11   5     1991.70     2349.42    146.85 o 
   4  11   5      304.33      367.90     46.47 o 
   5  11   5       36.39       64.94     22.91 o 
   6  11   5    34180.60    35308.02    327.46 o 
   7  11   5      765.07      628.84    104.41 o 
   8  11   5      793.91      694.53     78.42 o 
   9  11   5    18808.07    20141.84    367.79 o 
  10  11   5      104.72      113.39     25.16 o 
  11  11   5      112.23      121.69     48.04 o 
  12  11   5      243.09      437.00     76.60 o 
  13  11   5      155.51       77.67     42.84 o 
  14  11   5      164.67      160.03     57.87 o 
  15  11   5      934.32      769.51    242.66 o 
  16  11   5      392.23      288.33     91.47 o 
  17  11   5      554.39      682.81    112.70 o 
  18  11   5      236.57      170.33     80.71 o 
 -18  12   5      304.75      199.44     92.64 o 
 -17  12   5       25.98       50.76     40.75 o 
 -16  12   5     1040.07      925.04    174.35 o 
 -15  12   5      108.66      153.56     44.78 o 
 -14  12   5       15.48      148.31     38.33 o 
 -13  12   5     1421.27     1438.60    158.28 o 
 -12  12   5     5059.34     4766.78    154.17 o 
 -11  12   5      670.14      669.01    100.20 o 
 -10  12   5      207.85      245.05     39.56 o 
  -9  12   5     3283.51     3224.86    130.32 o 
  -8  12   5       42.30       38.07     19.74 o 
  -7  12   5      365.48      264.41     39.60 o 
  -6  12   5     4153.57     3534.94     82.03 o 
  -5  12   5       87.50       34.22     22.26 o 
  -4  12   5     1338.07     1484.08     97.14 o 
  -3  12   5      408.70      274.88     38.14 o 
  -2  12   5       13.13       36.46     13.67 o 
  -1  12   5     1276.85     1252.11    100.45 o 
   0  12   5    17747.65    18057.54    324.39 o 
   1  12   5       12.37       14.75     11.14 o 
   2  12   5       83.34       51.11     15.16 o 
   3  12   5    11852.13    11568.74    230.20 o 
   4  12   5     1069.18     1201.30    120.92 o 
   5  12   5        6.16       47.12     22.50 o 
   6  12   5       55.23       99.42     49.64 o 
   7  12   5        5.84       23.47     17.35 o 
   8  12   5      846.84      823.38    157.21 o 
   9  12   5     2221.12     1817.57    156.52 o 
  10  12   5      190.20      125.20     38.57 o 
  11  12   5      314.92      316.39     52.18 o 
  12  12   5     1292.59     1298.64    148.36 o 
  13  12   5       45.40      228.33     54.28 o 
  14  12   5      439.36      487.04     88.57 o 
  15  12   5      516.14      612.15    134.59 o 
  16  12   5       49.18       81.73     35.78 o 
  17  12   5        2.50       95.91     57.25 o 
  18  12   5       12.77       38.51     45.12 o 
 -18  13   5      113.58      152.38     43.27 o 
 -17  13   5        3.72      130.81     51.65 o 
 -16  13   5        3.30       53.20     44.76 o 
 -15  13   5      442.19      467.65     99.82 o 
 -14  13   5       40.55       82.98     40.20 o 
 -13  13   5        3.61      103.95     52.49 o 
 -12  13   5      369.95      404.50     51.66 o 
 -11  13   5       35.59      126.93     27.74 o 
 -10  13   5       51.27       39.71     26.98 o 
  -9  13   5     1504.46     1790.80    123.25 o 
  -8  13   5      114.82      300.62     45.52 o 
  -7  13   5       86.23       86.58     21.78 o 
  -6  13   5     1311.22     1226.33    113.08 o 
  -5  13   5      785.61      799.85     71.76 o 
  -4  13   5      177.41      142.57     33.13 o 
  -3  13   5     6268.93     6240.93    126.89 o 
  -2  13   5       11.54       43.94     17.74 o 
  -1  13   5      157.17      133.58     25.57 o 
   0  13   5      681.16      308.92     87.63 o 
   1  13   5       52.12       41.81     15.23 o 
   2  13   5       83.82       44.30     24.86 o 
   3  13   5      702.79      717.00     85.68 o 
   4  13   5        0.47       30.46     25.89 o 
   5  13   5      265.49      222.92     45.08 o 
   6  13   5     2522.26     2013.88    138.56 o 
   7  13   5      183.51      271.53     54.19 o 
   8  13   5      147.94      114.08     75.86 o 
   9  13   5      612.99      493.48    176.28 o 
  10  13   5       64.17       44.65     28.56 o 
  11  13   5       45.31       16.30     27.53 o 
  12  13   5     1523.74      945.73    121.74 o 
  13  13   5        3.71       13.09     32.20 o 
  14  13   5      112.70      173.09     58.22 o 
  15  13   5      353.15      317.38     83.63 o 
  16  13   5       48.89      147.87     60.89 o 
  17  13   5        1.41       29.02     31.56 o 
 -17  14   5       83.75       21.84     42.16 o 
 -16  14   5      423.89      503.40     79.17 o 
 -15  14   5      422.21      488.03     68.39 o 
 -14  14   5      167.52      342.96     61.52 o 
 -13  14   5     1139.89     1240.83    108.54 o 
 -12  14   5      221.49      405.71     55.55 o 
 -11  14   5      717.74      596.36     68.65 o 
 -10  14   5      209.72      272.80     55.99 o 
  -9  14   5     3387.02     3458.38    175.64 o 
  -8  14   5      778.84      594.35     69.35 o 
  -7  14   5      142.25       73.01     25.62 o 
  -6  14   5    41866.11    42229.84    498.29 o 
  -5  14   5       38.35       43.09     13.74 o 
  -4  14   5     2990.63     3438.03    244.39 o 
  -3  14   5     4270.45     3831.28     92.20 o 
  -2  14   5      273.87      249.78     39.55 o 
  -1  14   5      849.28      785.18     80.14 o 
   0  14   5    13515.00    12676.79    229.07 o 
   1  14   5       54.43       38.09     14.70 o 
   2  14   5     2016.86     1701.54    163.26 o 
   3  14   5    30840.66    29855.16    286.84 o 
   4  14   5      174.61      198.80     37.64 o 
   5  14   5      161.20      154.47     35.13 o 
   6  14   5     7292.47     8032.56    221.30 o 
   7  14   5       20.64       67.53     33.79 o 
   8  14   5      845.48      902.42    112.46 o 
   9  14   5    11010.37    11001.16    217.21 o 
  10  14   5      922.56      921.48    139.95 o 
  11  14   5     1178.41     1178.44    127.48 o 
  12  14   5     8019.26     9504.71    460.39 o 
  13  14   5       56.30       37.55     32.00 o 
  14  14   5      266.58      179.50     45.21 o 
  15  14   5      282.20      502.76     87.95 o 
  16  14   5       44.52       63.08     36.16 o 
  17  14   5       51.14       65.83     46.61 o 
 -17  15   5        0.02       63.96     49.96 o 
 -16  15   5       53.69       70.58     33.75 o 
 -15  15   5      138.99       76.44     46.82 o 
 -14  15   5       11.27       30.43     20.90 o 
 -13  15   5       62.59       76.85     38.21 o 
 -12  15   5      482.29      487.34     64.03 o 
 -11  15   5      117.29       75.23     26.94 o 
 -10  15   5       80.95       39.90     34.11 o 
  -9  15   5     5430.04     5603.40    230.15 o 
  -8  15   5      128.41      122.42     30.35 o 
  -7  15   5     1116.44     1329.44    141.93 o 
  -6  15   5       15.62       66.39     26.76 o 
  -5  15   5       40.99      137.57     30.85 o 
  -4  15   5     2302.33     2642.23    199.20 o 
  -3  15   5      227.76      255.79     45.53 o 
  -2  15   5      262.51      278.92     39.48 o 
  -1  15   5      438.10      546.39     62.12 o 
   0  15   5     1316.30     1329.92    131.46 o 
   1  15   5      236.51      229.54     29.26 o 
   2  15   5      550.72      434.72     53.67 o 
   3  15   5      798.57      851.94    104.66 o 
   4  15   5       50.13       86.04     27.65 o 
   5  15   5      711.43      881.48     80.89 o 
   6  15   5      246.09      276.40     52.23 o 
   7  15   5       71.21       44.24     19.83 o 
   8  15   5      720.44      719.79     86.09 o 
   9  15   5    25797.18    29867.42    430.75 o 
  10  15   5      391.98      222.72     80.88 o 
  11  15   5      359.48      337.42     57.73 o 
  12  15   5     1083.56      730.48    147.97 o 
  13  15   5      138.40       74.04     38.61 o 
  14  15   5      261.92      269.60     76.08 o 
  15  15   5       72.29      101.13     56.09 o 
  16  15   5        1.22       78.33     63.77 o 
  17  15   5       59.51      122.31     44.24 o 
 -17  16   5      231.78      219.25     50.56 o 
 -16  16   5        5.68       59.96     31.92 o 
 -15  16   5      118.25      127.56     37.54 o 
 -14  16   5       68.19       51.39     37.98 o 
 -13  16   5     1599.69     1720.76    169.13 o 
 -12  16   5     3251.88     4232.69    188.41 o 
 -11  16   5      613.41      529.61     62.20 o 
 -10  16   5       26.38       78.07     29.31 o 
  -9  16   5     1535.12     1663.76    160.52 o 
  -8  16   5      118.76      125.78     35.31 o 
  -7  16   5     1407.01     1384.59    153.29 o 
  -6  16   5     3499.75     3552.45    172.46 o 
  -5  16   5      826.97      807.23    105.33 o 
  -4  16   5     1607.61     1903.54    123.40 o 
  -3  16   5       24.54       79.51     23.01 o 
  -2  16   5      817.42     1162.70    110.55 o 
  -1  16   5       61.14       53.26     19.56 o 
   0  16   5     7540.15     7818.17    138.77 o 
   1  16   5      503.49      544.76     69.81 o 
   2  16   5      158.17      161.68     33.17 o 
   3  16   5    19498.84    18986.60    221.65 o 
   4  16   5     1407.51     1752.98    163.37 o 
   5  16   5      389.41      355.14     53.53 o 
   6  16   5     8069.04     8974.57    175.86 o 
   7  16   5      691.79      774.39     90.66 o 
   8  16   5       97.82      124.63     43.17 o 
   9  16   5      579.53      648.51    107.82 o 
  10  16   5     1581.18     1430.00    155.25 o 
  11  16   5      222.11      214.62     49.06 o 
  12  16   5     1180.74     1183.82    119.86 o 
  13  16   5      249.50      244.28     54.88 o 
  14  16   5      137.75      248.18     67.13 o 
  15  16   5       14.84      113.45     39.46 o 
  16  16   5        1.97       83.13     41.36 o 
  17  16   5        6.50      148.98     59.86 o 
 -17  17   5        1.14       54.20     77.10 o 
 -16  17   5       63.93       92.02     31.91 o 
 -15  17   5      369.91      265.46     64.35 o 
 -14  17   5      260.52      127.75     32.42 o 
 -13  17   5       15.24       71.85     38.48 o 
 -12  17   5     2770.29     2737.94    221.53 o 
 -11  17   5      198.95      158.40     35.34 o 
 -10  17   5      360.85      318.12     50.21 o 
  -9  17   5       33.65       66.58     34.13 o 
  -8  17   5       86.13      137.49     37.61 o 
  -7  17   5     2978.12     3472.05    214.85 o 
  -6  17   5      805.41      891.63    105.02 o 
  -5  17   5      640.93      595.44     89.30 o 
  -4  17   5      216.25      233.95     37.53 o 
  -3  17   5    27920.28    29449.87    512.87 o 
  -2  17   5        5.88       38.88     32.60 o 
  -1  17   5       40.10       45.52     20.02 o 
   0  17   5     5804.83     5402.34    114.38 o 
   1  17   5       70.26       81.71     23.89 o 
   2  17   5     1436.68     1446.10    137.15 o 
   3  17   5        4.82       42.87     18.33 o 
   4  17   5       48.84       22.89     23.00 o 
   5  17   5     1265.70     1329.40    127.12 o 
   6  17   5     9302.26    10062.98    159.70 o 
   7  17   5       97.70       88.67     36.80 o 
   8  17   5      124.21      144.59     31.00 o 
   9  17   5     5022.12     5772.97    185.16 o 
  10  17   5       32.14       92.52     57.71 o 
  11  17   5       86.55      137.09     42.97 o 
  12  17   5      103.33       71.87     26.24 o 
  13  17   5       52.05      -43.16     48.25 o 
  14  17   5      213.42      238.55     50.00 o 
  15  17   5      238.60      329.87     71.69 o 
  16  17   5       97.48      184.25     44.27 o 
  17  17   5      155.89      272.11     88.61 o 
 -17  18   5      152.27      251.25     59.48 o 
 -16  18   5        2.02       22.12     41.42 o 
 -15  18   5      666.66      726.28    123.58 o 
 -14  18   5       35.53       32.69     27.47 o 
 -13  18   5       17.57       85.30     46.04 o 
 -12  18   5      100.17      234.66     43.10 o 
 -11  18   5      119.79       98.97     30.27 o 
 -10  18   5       70.73      125.15     40.34 o 
  -9  18   5     1568.69     1818.74    210.04 o 
  -8  18   5       24.71       82.67     28.76 o 
  -7  18   5      549.48      716.92     86.06 o 
  -6  18   5      565.82      679.74     74.16 o 
  -5  18   5      313.95      231.05     37.86 o 
  -4  18   5      345.96      350.80     47.03 o 
  -3  18   5     4095.53     3232.87    336.96 o 
  -2  18   5      493.50      760.07     96.50 o 
  -1  18   5      476.82      519.31     59.69 o 
   0  18   5     3280.57     2989.22    143.03 o 
   1  18   5       62.13       62.09     20.22 o 
   2  18   5       92.31      103.24     46.37 o 
   3  18   5     3389.33     2642.33    134.37 o 
   4  18   5      644.20      676.18     89.68 o 
   5  18   5      259.35      192.43     53.52 o 
   6  18   5     4135.70     3531.59    280.93 o 
   7  18   5        6.56       63.26     26.69 o 
   8  18   5       80.81      132.27     34.03 o 
   9  18   5     3985.81     3709.68    516.43 o 
  10  18   5      197.95      242.18     45.76 o 
  11  18   5        5.17        7.80     43.93 o 
  12  18   5      152.69      124.82     37.93 o 
  13  18   5      136.29       94.69     31.51 o 
  14  18   5       83.86       93.89     25.64 o 
  15  18   5        7.15     -112.19     74.79 o 
  16  18   5       13.65      118.63     45.57 o 
 -16  19   5      631.76      625.11     90.85 o 
 -15  19   5      978.71      738.52     99.75 o 
 -14  19   5      137.93      108.04     34.25 o 
 -13  19   5      164.66      100.12     38.84 o 
 -12  19   5      186.52      230.54     40.96 o 
 -11  19   5      152.39       93.20     55.89 o 
 -10  19   5     1356.53     1445.29    128.43 o 
  -9  19   5      177.09      260.61     50.38 o 
  -8  19   5      448.26      424.35     57.98 o 
  -7  19   5      176.45      212.62     60.25 o 
  -6  19   5     9357.34     9581.42    143.12 o 
  -5  19   5       51.61       37.58     22.07 o 
  -4  19   5       46.90       73.16     23.15 o 
  -3  19   5     8862.20     9169.27    177.78 o 
  -2  19   5       51.10        9.96     22.08 o 
  -1  19   5      590.57      667.05     66.82 o 
   0  19   5    11321.62    11308.91    211.35 o 
   1  19   5      878.46     1143.35    100.49 o 
   2  19   5      371.86      370.13     53.25 o 
   3  19   5       23.15       61.96     14.51 o 
   4  19   5       35.70       46.25     21.72 o 
   5  19   5     1562.95     1617.51    176.15 o 
   6  19   5    19364.83    20574.78    467.95 o 
   7  19   5      290.24      347.46     51.94 o 
   8  19   5      225.20      281.52     44.79 o 
   9  19   5     1403.03     1270.09    140.90 o 
  10  19   5      435.79      414.00     61.26 o 
  11  19   5      323.81      227.80     48.34 o 
  12  19   5      241.31      324.44     53.08 o 
  13  19   5      111.39       51.45     25.00 o 
  14  19   5       32.37       95.28     31.82 o 
  15  19   5     1777.82     1573.88    251.55 o 
  16  19   5      290.72      220.02     56.76 o 
 -16  20   5       14.32       84.11     30.80 o 
 -15  20   5      647.73      749.49    103.76 o 
 -14  20   5       32.82      107.39     30.70 o 
 -13  20   5      127.73       90.67     27.09 o 
 -12  20   5      113.78      191.68     44.36 o 
 -11  20   5        3.35       33.25     24.21 o 
 -10  20   5      124.65      110.05     57.40 o 
  -9  20   5     9892.93     9890.88    243.98 o 
  -8  20   5       24.49       64.07     27.87 o 
  -7  20   5       57.53       -1.57     26.57 o 
  -6  20   5      708.98      455.45     67.79 o 
  -5  20   5       37.85      112.61     27.97 o 
  -4  20   5      477.55      581.73     59.80 o 
  -3  20   5     1820.60     1858.72    129.29 o 
  -2  20   5        4.76       47.03     16.38 o 
  -1  20   5     1608.48     1783.58    117.01 o 
   0  20   5     7712.12     8229.39    213.37 o 
   1  20   5       86.29       79.83     21.16 o 
   2  20   5      346.98      349.50     44.97 o 
   3  20   5       28.69       42.58     24.68 o 
   4  20   5      172.56      160.57     31.20 o 
   5  20   5       32.66       66.38     47.72 o 
   7  20   5       39.20       84.56     27.01 o 
   8  20   5       11.10        1.48     35.48 o 
   9  20   5      921.02      854.57    227.54 o 
  10  20   5       89.81       79.21     29.10 o 
  11  20   5      184.81      181.15     46.32 o 
  12  20   5      716.80      678.45     74.68 o 
  13  20   5       80.28      177.04     36.95 o 
  14  20   5      108.46       76.27     33.08 o 
  15  20   5      741.88      761.38    106.59 o 
  16  20   5       69.00       51.39     88.18 o 
 -16  21   5        7.04      135.54     40.46 o 
 -15  21   5     1092.31     1478.92    170.08 o 
 -14  21   5      261.69      161.46     38.16 o 
 -13  21   5       72.37       71.83     27.70 o 
 -12  21   5      854.71      971.88    105.10 o 
 -11  21   5        1.09       92.34     32.24 o 
 -10  21   5      375.56      388.13     64.92 o 
  -9  21   5    10733.20    11971.92    290.29 o 
  -8  21   5       29.81       66.39     28.89 o 
  -7  21   5       10.97       19.94     24.53 o 
  -6  21   5     1075.30     1122.30    111.49 o 
  -5  21   5      949.84     1158.57     78.74 o 
  -4  21   5      272.92      258.81     37.66 o 
  -3  21   5     9778.75     9828.03    104.15 o 
  -2  21   5        7.53       36.39     18.79 o 
  -1  21   5       63.13       62.60     18.22 o 
   0  21   5    19401.18    18916.01    223.53 o 
   1  21   5      831.15     1081.78     89.64 o 
   2  21   5       18.25       25.22     15.89 o 
   3  21   5       70.83       38.58     27.44 o 
   4  21   5       27.40       81.15     22.18 o 
   5  21   5      246.29      231.50     37.80 o 
   6  21   5     4980.14     4875.75    244.63 o 
   7  21   5      283.32      237.75     46.45 o 
   8  21   5      371.43      371.54     62.62 o 
   9  21   5    11291.15    12160.43    322.98 o 
  10  21   5       24.66       26.63     33.93 o 
  11  21   5        4.88       97.12     33.41 o 
  12  21   5      309.82      182.84     38.02 o 
  13  21   5       19.62       23.55     26.18 o 
  14  21   5      173.32       96.29     31.11 o 
  15  21   5       72.23       89.75     48.15 o 
  16  21   5      222.74      218.88     66.17 o 
 -16  22   5      189.85      226.07     57.45 o 
 -15  22   5        8.78       81.15     26.96 o 
 -14  22   5      171.33      220.24     46.76 o 
 -13  22   5      146.01      116.02     31.53 o 
 -12  22   5      108.16      135.17     37.00 o 
 -11  22   5       48.88       39.21     33.05 o 
 -10  22   5      186.26      164.20     43.02 o 
  -9  22   5     3571.31     3624.41    191.92 o 
  -8  22   5       32.05       38.31     26.78 o 
  -7  22   5      267.04      322.70     51.29 o 
  -6  22   5      448.63      361.13     52.70 o 
  -5  22   5      195.39      185.76     29.93 o 
  -4  22   5     1642.32     2026.43    130.25 o 
  -3  22   5      147.96      146.51     25.07 o 
  -2  22   5       34.82       36.67     21.23 o 
  -1  22   5     1684.37     2127.03    131.06 o 
   0  22   5      120.17       83.96     22.03 o 
   1  22   5      136.91       97.83     27.80 o 
   2  22   5      860.63      878.18     86.64 o 
   3  22   5    16849.75    19939.03    225.39 o 
   4  22   5       22.42       68.79     27.06 o 
   5  22   5        6.09       26.37     20.54 o 
   6  22   5     3229.81     3563.78    202.27 o 
   7  22   5      226.96      148.07     34.91 o 
   8  22   5      939.94     1015.02    106.13 o 
   9  22   5     1102.53      781.06     91.66 o 
  10  22   5       80.16       79.83     40.42 o 
  11  22   5      493.54      396.98     74.56 o 
  12  22   5      833.88      845.24    121.74 o 
  13  22   5        3.63       76.43     33.77 o 
  14  22   5       49.95       78.33     38.73 o 
  15  22   5      316.69      286.69     65.66 o 
 -15  23   5       72.96      105.23     31.73 o 
 -14  23   5       47.21       81.53     52.89 o 
 -13  23   5       33.18       55.40     27.69 o 
 -12  23   5        6.20       39.09     23.91 o 
 -11  23   5        0.00      100.51     32.30 o 
 -10  23   5       76.81      103.72     47.45 o 
  -9  23   5      620.27      834.54    116.28 o 
  -8  23   5      299.04      250.92     47.01 o 
  -7  23   5      335.63      349.28     60.58 o 
  -6  23   5      661.89      695.22     80.34 o 
  -5  23   5      647.23      803.80     72.77 o 
  -4  23   5      758.86      745.33     63.71 o 
  -3  23   5      356.33      356.24     45.08 o 
  -2  23   5      319.79      430.34     47.87 o 
  -1  23   5      231.48      218.34     31.59 o 
   0  23   5      355.98      420.08     48.23 o 
   1  23   5      819.44     1258.67     91.43 o 
   2  23   5     1241.14     1541.57    135.52 o 
   3  23   5     1191.52      913.12    112.59 o 
   4  23   5       97.62      112.61     27.67 o 
   5  23   5      862.55      838.95     96.00 o 
   6  23   5     1909.32     1640.62    134.50 o 
   7  23   5      706.34      704.31     82.48 o 
   8  23   5        8.41       35.22     26.65 o 
   9  23   5       53.50       11.49     28.98 o 
  10  23   5        2.42       66.30     30.63 o 
  11  23   5       18.06      -28.08     32.20 o 
  12  23   5      809.76      716.22     85.09 o 
  13  23   5       50.73       75.96     27.75 o 
  14  23   5        1.31       19.72     22.09 o 
  15  23   5       71.86      174.06     59.72 o 
 -15  24   5      302.30      265.32     50.75 o 
 -14  24   5        0.05       37.68     32.80 o 
 -13  24   5      659.50      630.89     80.55 o 
 -12  24   5       51.20       97.05     25.26 o 
 -11  24   5      189.80      137.71     34.53 o 
 -10  24   5      249.62      251.92     56.61 o 
  -9  24   5      239.48      196.84     59.40 o 
  -8  24   5      701.05      640.59    117.48 o 
  -7  24   5       84.14       67.25     27.66 o 
  -6  24   5    11692.68    12014.30    194.38 o 
  -5  24   5       73.82       50.27     35.39 o 
  -4  24   5     1553.64     1749.99    157.70 o 
  -3  24   5      133.00      206.64     31.42 o 
  -2  24   5      517.88      588.15     54.06 o 
  -1  24   5      209.21      257.23     37.12 o 
   0  24   5     6928.63     7418.97     91.52 o 
   1  24   5       14.26       45.02     20.62 o 
   2  24   5        9.02        3.84     26.91 o 
   3  24   5    10226.39    11860.34    237.30 o 
   4  24   5      504.40      583.02     69.51 o 
   5  24   5        7.55       56.19     23.63 o 
   6  24   5     4652.63     4759.21    152.34 o 
   7  24   5        0.59       64.77     72.43 o 
   8  24   5      338.61      337.83     57.03 o 
   9  24   5     1251.44     1053.43    107.75 o 
  10  24   5        3.10       72.21     29.27 o 
  11  24   5       75.79      143.91     42.55 o 
  12  24   5     2909.22     3282.95    216.26 o 
  13  24   5      138.19      118.97     32.07 o 
  14  24   5      316.89      245.20     51.00 o 
  15  24   5      153.80      197.48     65.75 o 
 -15  25   5      622.96      505.63     77.47 o 
 -14  25   5       65.04       86.71     33.33 o 
 -13  25   5        6.49      -16.38     30.43 o 
 -12  25   5      186.49      137.74     51.27 o 
 -11  25   5       23.94       97.40     48.02 o 
 -10  25   5        2.43       -8.83     35.93 o 
  -9  25   5       40.13      171.85     42.67 o 
  -8  25   5      256.36      121.78     38.65 o 
  -7  25   5     1056.22     1098.97    108.33 o 
  -6  25   5      994.46      811.36     81.06 o 
  -5  25   5       65.40      128.76     26.19 o 
  -4  25   5      944.48      974.83     80.81 o 
  -3  25   5      127.88      116.03     23.78 o 
  -2  25   5      509.00      507.43     52.42 o 
  -1  25   5        0.27       22.13     22.50 o 
   0  25   5     1714.74     1744.43    124.79 o 
   1  25   5       18.78       80.99     21.33 o 
   2  25   5      838.61      990.14     94.66 o 
   3  25   5      756.51      784.55    101.68 o 
   4  25   5       36.40       20.43     27.08 o 
   5  25   5      740.56      994.67     99.62 o 
   6  25   5       26.84       52.35     55.72 o 
   7  25   5       96.88      142.21     39.26 o 
   8  25   5       39.18       69.94     40.69 o 
   9  25   5     4111.66     4581.82    328.64 o 
  10  25   5       37.53      152.82     40.31 o 
  11  25   5        0.47       -6.53     28.52 o 
  12  25   5     1497.51     1143.46    168.91 o 
  13  25   5      108.66       50.31     38.89 o 
  14  25   5       26.45       45.79     38.10 o 
 -14  26   5       22.71      118.25     33.23 o 
 -13  26   5      197.30      267.40     58.65 o 
 -12  26   5       20.58       39.57     33.16 o 
 -11  26   5      196.87      150.65     40.77 o 
 -10  26   5       91.47      128.04     36.60 o 
  -9  26   5     1435.64     1611.98    150.03 o 
  -8  26   5      158.01      130.58     34.96 o 
  -7  26   5      301.89      291.11     45.34 o 
  -6  26   5     6293.14     6830.11    174.03 o 
  -5  26   5       61.94       55.97     32.16 o 
  -4  26   5      406.53      393.85     47.14 o 
  -3  26   5     1461.51     1635.01    135.70 o 
  -2  26   5      748.06     1050.44     83.57 o 
  -1  26   5      486.82      489.33     50.98 o 
   0  26   5     1922.93     2371.60    138.51 o 
   1  26   5        0.42       77.23     22.29 o 
   2  26   5        1.26        4.05     23.93 o 
   3  26   5     3795.77     3782.01    217.07 o 
   4  26   5      691.32      755.21     75.82 o 
   5  26   5       73.26       84.01     24.29 o 
   6  26   5      106.55       87.59     29.66 o 
   7  26   5      104.27      153.82     38.59 o 
   8  26   5        3.05       33.65     27.80 o 
   9  26   5     3429.50     3371.74    272.86 o 
  10  26   5      151.98      145.66     39.26 o 
  11  26   5      277.72      302.93     71.54 o 
  12  26   5     1720.43     1476.71    177.66 o 
  13  26   5      159.84      188.18     39.66 o 
  14  26   5       53.14      -10.10     95.94 o 
 -14  27   5       31.65      102.44     37.52 o 
 -13  27   5       11.94       90.49     30.73 o 
 -12  27   5     2917.51     2639.62    241.69 o 
 -11  27   5      193.90      115.95     38.33 o 
 -10  27   5      421.47      356.74     73.05 o 
  -9  27   5     1141.19     1224.12    139.28 o 
  -8  27   5       28.48       55.21     28.32 o 
  -7  27   5     1169.09     1258.43    102.31 o 
  -6  27   5     5529.96     5566.67    148.50 o 
  -5  27   5        3.11       42.52     28.67 o 
  -4  27   5      260.89      268.06     40.60 o 
  -3  27   5     5696.91     6276.71    163.27 o 
  -2  27   5       45.80       37.76     21.70 o 
  -1  27   5        1.95       32.58     20.90 o 
   0  27   5     2332.58     2810.94    146.60 o 
   1  27   5        6.51       71.66     23.26 o 
   2  27   5      544.88      712.64     67.87 o 
   3  27   5      169.28      153.39     31.82 o 
   4  27   5        4.10       17.53     23.78 o 
   5  27   5      855.85      918.62     95.63 o 
   6  27   5     8837.06    10665.79    304.16 o 
   7  27   5        0.92       42.16     28.98 o 
   8  27   5      141.20      109.14     39.46 o 
   9  27   5     2624.52     2753.38    294.01 o 
  10  27   5       10.91       46.88     36.44 o 
  11  27   5        3.68       19.00     31.83 o 
  12  27   5       16.47       74.40     30.23 o 
  13  27   5       58.72       58.82     35.03 o 
  14  27   5        4.99       48.08     30.30 o 
 -13  28   5       29.37       92.78     57.37 o 
 -12  28   5      946.38     1097.50    138.35 o 
 -11  28   5      525.99      284.54     58.53 o 
 -10  28   5      154.96      157.44     42.98 o 
  -9  28   5      518.76      452.89     67.50 o 
  -8  28   5      132.77      282.06     49.89 o 
  -7  28   5       72.99       63.61     24.95 o 
  -6  28   5      117.19      148.87     33.87 o 
  -5  28   5      404.69      206.80     40.45 o 
  -4  28   5        5.22       26.67     29.42 o 
  -3  28   5      751.13      661.04     65.50 o 
  -2  28   5      389.58      434.76     47.40 o 
  -1  28   5      318.35      370.76     42.54 o 
   0  28   5      189.45      115.90     27.89 o 
   1  28   5        6.62       80.49     24.25 o 
   2  28   5      156.09      164.91     34.44 o 
   3  28   5     7960.55     7973.02    182.01 o 
   4  28   5      362.09      436.48     57.81 o 
   5  28   5       51.26       82.89     29.68 o 
   6  28   5      990.81      945.26    139.60 o 
   7  28   5      140.58       71.84     29.75 o 
   8  28   5      167.35      222.34     50.66 o 
   9  28   5      706.56      541.59     90.61 o 
  10  28   5      107.74       95.19     37.95 o 
  11  28   5       30.59       96.43     33.28 o 
  12  28   5      132.76       68.21     44.15 o 
  13  28   5        3.54       84.94     44.53 o 
 -13  29   5       96.72      117.26     36.47 o 
 -12  29   5      592.90      583.03     73.97 o 
 -11  29   5       90.31      117.45     39.46 o 
 -10  29   5     1003.19      926.29    125.54 o 
  -9  29   5     1014.35      903.13     97.38 o 
  -8  29   5       30.62       43.42     30.98 o 
  -7  29   5     1194.38     1386.79    120.83 o 
  -6  29   5      553.88      562.07     66.45 o 
  -5  29   5      349.38      145.46     38.91 o 
  -4  29   5        1.56       69.27     28.42 o 
  -3  29   5     5716.28     6979.38    178.20 o 
  -2  29   5      205.45      199.53     32.71 o 
  -1  29   5       37.05       -4.43     29.33 o 
   0  29   5     3248.49     3870.27    182.13 o 
   1  29   5      115.97      144.77     31.71 o 
   2  29   5      187.01      208.15     41.18 o 
   3  29   5      150.53      113.19     28.16 o 
   4  29   5        8.68       53.44     25.25 o 
   5  29   5      223.69      166.55     37.12 o 
   6  29   5     4140.63     5159.13    259.41 o 
   7  29   5       57.41       62.60     37.94 o 
   8  29   5      128.10      146.48     39.08 o 
   9  29   5     5081.01     6087.51    332.99 o 
  10  29   5       33.38       33.29     62.51 o 
  11  29   5        2.54       58.32     25.28 o 
  12  29   5      104.20       73.70     41.15 o 
  13  29   5        2.50       -5.85     33.33 o 
 -12  30   5      104.04      129.63     40.80 o 
 -11  30   5        2.22       18.31     20.81 o 
 -10  30   5       18.07      109.00     36.37 o 
  -9  30   5     1169.68      806.65     92.65 o 
  -8  30   5       12.09       85.52     25.48 o 
  -7  30   5      384.33      356.96     92.93 o 
  -6  30   5     1165.28     1099.28     79.30 o 
  -5  30   5      219.20      115.58     32.33 o 
  -4  30   5      440.81      477.95     69.73 o 
  -3  30   5       81.84       31.79     37.65 o 
  -2  30   5      255.89      311.05     45.12 o 
  -1  30   5     1224.71     1409.12    123.64 o 
   0  30   5      653.42      693.68     66.12 o 
   1  30   5        2.59       50.94     27.48 o 
   2  30   5     1490.22     1612.02    128.75 o 
   3  30   5     5722.61     6816.65    170.55 o 
   4  30   5      207.88      288.49     47.58 o 
   5  30   5       59.67       94.95     25.25 o 
   6  30   5     1387.70     1433.08    143.04 o 
   7  30   5       99.64      113.39     34.75 o 
   8  30   5      749.98      754.16    116.73 o 
   9  30   5        4.32       34.88     28.97 o 
  10  30   5        1.43       87.50     33.31 o 
  11  30   5      108.95      196.70     87.56 o 
  12  30   5       16.35      118.19     39.73 o 
 -12  31   5      124.04      108.72     34.84 o 
 -11  31   5       17.03      113.97     37.29 o 
 -10  31   5      146.63      171.67     57.92 o 
  -9  31   5     1786.50     2152.62    224.73 o 
  -8  31   5      473.80      272.84     48.90 o 
  -7  31   5      115.93      134.99     46.71 o 
  -6  31   5       45.76       34.43     41.88 o 
  -5  31   5      452.32      425.38     61.56 o 
  -4  31   5      179.40      167.90     37.70 o 
  -3  31   5     2766.38     3165.31    161.18 o 
  -2  31   5       49.08       50.75     25.28 o 
  -1  31   5      399.39      300.22     61.47 o 
   0  31   5     5469.39     5497.23    153.34 o 
   1  31   5      970.69     1231.23    107.38 o 
   2  31   5       82.22       43.72     28.26 o 
   3  31   5     1420.50     1276.94    107.12 o 
   4  31   5       22.51       88.91     24.99 o 
   5  31   5       68.85       82.06     32.53 o 
   6  31   5     5714.82     6035.45    367.24 o 
   7  31   5      170.35      160.78     48.36 o 
   8  31   5        0.22       76.58     35.88 o 
   9  31   5      357.28      245.88     76.67 o 
  10  31   5       78.35       24.47     51.98 o 
  11  31   5        8.70      115.86     44.68 o 
  12  31   5       38.66      132.03     64.25 o 
 -11  32   5       20.66       56.63     22.00 o 
 -10  32   5      227.26      312.92     54.36 o 
  -9  32   5     2282.54     2256.38    190.47 o 
  -8  32   5      215.16      132.78     33.27 o 
  -7  32   5       36.59       42.35     33.29 o 
  -6  32   5     5709.83     6439.82    320.90 o 
  -5  32   5       51.59       64.27     29.73 o 
  -4  32   5      888.79      880.36    105.66 o 
  -3  32   5      299.61      275.66     44.17 o 
  -2  32   5       54.80       35.27     26.40 o 
  -1  32   5     1105.21     1337.14    104.21 o 
   0  32   5     4185.16     4436.82    193.68 o 
   1  32   5       78.76       57.06     22.51 o 
   2  32   5      313.33      261.31     44.25 o 
   3  32   5     2859.59     3990.44    181.28 o 
   4  32   5       50.38       96.75     25.63 o 
   5  32   5       46.59       77.36     27.47 o 
   6  32   5     3004.49     3561.05    230.40 o 
   7  32   5        5.93       52.32     36.62 o 
   8  32   5      254.89      211.43     56.56 o 
   9  32   5     1413.21     1349.71    186.48 o 
  10  32   5       54.15       43.39     51.82 o 
  11  32   5       37.57       37.86     49.54 o 
 -11  33   5        4.80      178.07     41.36 o 
 -10  33   5        1.76       31.27     32.34 o 
  -9  33   5       26.81      128.77     31.83 o 
  -8  33   5      140.18      120.57     32.12 o 
  -7  33   5      352.32      366.77     57.97 o 
  -6  33   5     1927.78     1684.50    177.35 o 
  -5  33   5      449.83      515.05     61.78 o 
  -4  33   5      358.66      322.06     52.35 o 
  -3  33   5       53.47       47.15     36.52 o 
  -2  33   5      260.46      170.96     45.77 o 
  -1  33   5      143.19      121.68     29.51 o 
   0  33   5       93.57       33.44     24.37 o 
   1  33   5      301.15      305.11     47.23 o 
   2  33   5      482.00      405.65     64.30 o 
   3  33   5     1127.15      915.68     95.41 o 
   4  33   5      144.43      184.70     36.45 o 
   5  33   5      530.32      569.99    102.76 o 
   6  33   5      276.74       86.98     35.81 o 
   7  33   5      158.63      172.95     59.27 o 
   8  33   5       17.29       32.32     78.83 o 
   9  33   5      554.00      559.07    104.65 o 
  10  33   5       83.18      115.64     44.88 o 
  11  33   5       25.98      118.28     62.68 o 
 -10  34   5       22.25       85.27     26.47 o 
  -9  34   5     1134.18     1039.43    112.88 o 
  -8  34   5       55.64       90.12     26.61 o 
  -7  34   5       63.15      101.81     47.19 o 
  -6  34   5     3745.03     4466.38    300.32 o 
  -5  34   5       24.71       51.44     37.47 o 
  -4  34   5      214.79      193.65     35.90 o 
  -3  34   5      725.66      852.31     88.29 o 
  -2  34   5      100.79       64.77     28.54 o 
  -1  34   5       26.68       88.22     29.21 o 
   0  34   5     4846.09     5389.83    258.29 o 
   1  34   5       66.17      146.63     32.73 o 
   2  34   5        7.01       63.16     31.08 o 
   3  34   5     3478.94     4350.27    202.07 o 
   4  34   5       58.19       39.54     35.49 o 
   5  34   5        7.88       42.19     35.24 o 
   6  34   5      608.43      537.05     89.12 o 
   7  34   5       42.22       42.66     47.96 o 
   8  34   5       74.40      150.61     52.87 o 
   9  34   5     1535.06     1630.06    235.17 o 
  10  34   5        8.61       15.50     45.46 o 
  -9  35   5        6.24       45.15     27.14 o 
  -8  35   5       79.70      106.60     28.21 o 
  -7  35   5      840.87      902.27     93.90 o 
  -6  35   5      733.31      545.12     69.66 o 
  -5  35   5        1.53       52.86     40.08 o 
  -4  35   5      450.39      364.34     55.68 o 
  -3  35   5     2967.70     2951.21    146.65 o 
  -2  35   5      103.54      116.26     42.24 o 
  -1  35   5       44.86      120.53     30.58 o 
   0  35   5      854.28      753.78     73.93 o 
   1  35   5      164.31      203.62     42.38 o 
   2  35   5      723.66      758.40     76.99 o 
   3  35   5      294.74      156.00     33.64 o 
   4  35   5       64.89       64.23     45.40 o 
   5  35   5     1190.68     1513.57    176.66 o 
   6  35   5     1290.95     1631.09    198.54 o 
   7  35   5       96.23      151.51     50.05 o 
   8  35   5       20.65      117.91     45.96 o 
   9  35   5     1755.52     1789.10    273.59 o 
  -8  36   5       44.74      110.09     30.82 o 
  -7  36   5      123.40      109.36     32.31 o 
  -6  36   5       86.25       92.40     40.73 o 
  -5  36   5      234.53      175.02     42.52 o 
  -4  36   5      115.39      118.80     30.20 o 
  -3  36   5       32.95       58.09     27.54 o 
  -2  36   5      319.21      270.76     50.97 o 
  -1  36   5      195.02      155.99     32.76 o 
   0  36   5     1176.68     1082.10    107.34 o 
   1  36   5       91.89       59.18     52.96 o 
   2  36   5      487.78      450.12     65.80 o 
   3  36   5     1934.00     1806.60    180.89 o 
   4  36   5      626.59      613.01    110.04 o 
   5  36   5       85.28       38.30     33.45 o 
   6  36   5       44.97       76.52     44.98 o 
   7  36   5       82.44       23.12     56.46 o 
   8  36   5       93.76      152.86     54.96 o 
  -8  37   5       15.49       93.62     45.66 o 
  -7  37   5      267.18      312.41     50.29 o 
  -6  37   5       55.89       48.79     31.61 o 
  -5  37   5      137.41       84.92     25.40 o 
  -4  37   5       50.42      154.80     36.04 o 
  -3  37   5     3094.56     3588.21    309.22 o 
  -2  37   5       19.80       48.48     53.75 o 
  -1  37   5      101.58      102.67     41.37 o 
   0  37   5     4086.90     4970.17    369.40 o 
   1  37   5        0.20        7.97     36.93 o 
   2  37   5      562.99      472.77     70.95 o 
   3  37   5      418.16      283.60     50.97 o 
   4  37   5        2.92       32.64     25.90 o 
   5  37   5      440.47      377.15     90.55 o 
   6  37   5     3056.44     3695.78    449.95 o 
   7  37   5       28.27       34.44     41.84 o 
  -6  38   5      360.92      436.22     73.95 o 
  -5  38   5      537.54      408.69     62.74 o 
  -4  38   5      288.92      300.70     62.01 o 
  -3  38   5      258.57      124.42     44.22 o 
  -2  38   5      287.14      244.73     47.83 o 
  -1  38   5      387.82      316.24     54.18 o 
   0  38   5      275.07      260.76     52.42 o 
   1  38   5        4.08      175.70     39.78 o 
   2  38   5      645.72      681.07     85.50 o 
   3  38   5       40.12       14.47     26.48 o 
   4  38   5      335.18      239.62     59.04 o 
   5  38   5       41.48      199.29     54.48 o 
   6  38   5     1760.74     1736.64    208.44 o 
  -5  39   5        8.53      119.32     48.29 o 
  -4  39   5       19.32      100.45     33.94 o 
  -3  39   5     3538.57     4058.30    358.79 o 
  -2  39   5      172.96      233.36     46.94 o 
  -1  39   5      180.40      215.32     45.18 o 
   0  39   5     1198.63     1108.29    124.62 o 
   1  39   5      268.17      271.75     53.24 o 
   2  39   5        3.90       25.65     63.68 o 
   3  39   5      209.67      173.99     58.48 o 
   4  39   5       44.06       71.13     34.07 o 
   5  39   5        0.60       70.94     40.74 o 
  -3  40   5       73.27       56.86     34.50 o 
  -2  40   5       29.62       78.15     45.46 o 
  -1  40   5      489.67      444.96     73.37 o 
   0  40   5      681.63      541.12     72.43 o 
   1  40   5        6.84       53.61     24.69 o 
   2  40   5      259.13      256.95     57.56 o 
   3  40   5     1009.08     1232.50    179.50 o 
 -18   0   6      929.33      737.69    269.50 o 
 -17   0   6      276.26      293.05    121.67 o 
 -16   0   6      935.18      949.43    136.22 o 
 -15   0   6      377.86      413.99    126.27 o 
 -14   0   6       44.79       -7.10     47.53 o 
 -13   0   6      304.81      441.32    129.78 o 
 -12   0   6       37.26       73.23     46.20 o 
 -11   0   6      164.20       97.84     38.66 o 
 -10   0   6       12.88        8.36     27.16 o 
  -9   0   6     8681.97     8585.24   6355.69 o 
  -8   0   6      528.77      427.50    135.09 o 
  -7   0   6     2948.58     3315.06    351.08 o 
  -6   0   6     5467.68     6122.68    268.80 o 
  -5   0   6      169.62      188.79     43.77 o 
  -4   0   6      467.57      202.41     49.65 o 
  -3   0   6     3488.23     3352.13    181.67 o 
  -2   0   6     1926.66     2112.39    128.01 o 
  -1   0   6     1357.06     1623.90    203.68 o 
   0   0   6    17497.95    15203.29    237.73 o 
   1   0   6      146.25      146.21     63.58 o 
   2   0   6        3.00        8.07      8.59 o 
   3   0   6    51002.55    58186.15  35332.00 o 
   4   0   6      789.23      725.23     90.95 o 
   5   0   6       67.46       56.28     19.54 o 
   6   0   6      609.56      418.28    110.59 o 
   7   0   6       18.20       42.01     22.08 o 
   8   0   6      780.72      588.48    131.17 o 
   9   0   6    11961.42    11283.41    292.78 o 
  10   0   6      968.31     1091.75    156.62 o 
  11   0   6     1286.53     1632.83    252.57 o 
  12   0   6      674.71      768.65    183.27 o 
  13   0   6       37.19        1.89     54.97 o 
  14   0   6        2.06       51.37     26.11 o 
  15   0   6       55.29       39.99     35.99 o 
  16   0   6      361.90      180.59     86.23 o 
  17   0   6      121.31      129.99     60.07 o 
  18   0   6        2.75       -2.50     73.92 o 
 -18   1   6      212.81      210.40     71.45 o 
 -17   1   6       78.39       70.90     59.66 o 
 -16   1   6      225.73      225.93     67.72 o 
 -15   1   6     1288.77     1282.69    169.59 o 
 -14   1   6       17.75       50.25     57.58 o 
 -13   1   6        2.46       87.95     41.96 o 
 -12   1   6     2393.51     2342.41    186.03 o 
 -11   1   6       28.80       94.64     33.29 o 
 -10   1   6      264.59      279.22     67.43 o 
  -9   1   6     1153.26     1283.78    153.48 o 
  -8   1   6      261.91      194.58     52.12 o 
  -7   1   6      729.46      539.45     92.42 o 
  -6   1   6      690.04      948.18    143.91 o 
  -5   1   6        1.27       17.24     10.97 o 
  -4   1   6       16.45       28.15     10.59 o 
  -3   1   6     7715.67     6768.31    117.41 o 
  -2   1   6       68.47       56.33     10.51 o 
  -1   1   6      179.63      133.78     25.13 o 
   0   1   6      578.73      630.49     52.38 o 
   1   1   6        9.31       18.07     11.27 o 
   2   1   6      408.02      386.43     43.24 o 
   3   1   6     5863.57     5746.29    155.01 o 
   4   1   6        2.19       22.65     14.24 o 
   5   1   6       63.27       55.71     14.45 o 
   6   1   6     1794.88     1672.37    138.96 o 
   7   1   6       61.98       50.92     14.02 o 
   8   1   6       62.39       66.78     20.44 o 
   9   1   6     1575.47     1806.07    225.38 o 
  10   1   6        0.48       37.72     55.62 o 
  11   1   6        7.61       75.74     33.69 o 
  12   1   6      331.95      245.01     64.96 o 
  13   1   6       12.81       26.20     22.09 o 
  14   1   6       28.02       35.12     23.71 o 
  15   1   6      231.05      182.78     77.27 o 
  16   1   6        4.42       20.14     16.61 o 
  17   1   6       17.63       57.00     34.94 o 
  18   1   6      206.60      202.86     61.11 o 
 -18   2   6      482.03      374.92    102.36 o 
 -17   2   6        1.55       25.00     39.73 o 
 -16   2   6      201.32      179.89     71.14 o 
 -15   2   6      336.20      438.79     94.58 o 
 -14   2   6      204.99       58.06    112.93 o 
 -13   2   6      679.67     1015.49    135.84 o 
 -12   2   6      403.16      322.90     74.95 o 
 -11   2   6      211.59       90.49     39.09 o 
 -10   2   6      222.52      248.89     56.67 o 
  -9   2   6     5562.41     5528.49    256.41 o 
  -8   2   6      115.19      102.28     34.81 o 
  -7   2   6     1325.71     1202.67    118.65 o 
  -6   2   6     2967.44     2766.89    168.99 o 
  -5   2   6      269.25      240.72     36.67 o 
  -4   2   6      488.70      296.43     40.63 o 
  -3   2   6     5379.06     7524.03    110.71 o 
  -2   2   6      372.02      381.41     49.83 o 
  -1   2   6      638.34      977.15     85.85 o 
   0   2   6    12889.10    12328.65    170.28 o 
   1   2   6      470.00      482.44     59.67 o 
   2   2   6        0.18       17.94      7.48 o 
   3   2   6     4978.88     4306.75     82.98 o 
   4   2   6      285.62      267.35     46.24 o 
   5   2   6       39.77       75.25     18.79 o 
   6   2   6     1017.60     1180.26    121.33 o 
   7   2   6       15.30       29.43     10.23 o 
   8   2   6      908.88      678.18    113.74 o 
   9   2   6     2757.16     2786.47    338.37 o 
  10   2   6      376.24      351.07     65.62 o 
  11   2   6      784.46      891.52    119.34 o 
  12   2   6     1168.40     1333.76    161.99 o 
  13   2   6       20.42       42.43     23.15 o 
  14   2   6      108.52       62.25     80.76 o 
  15   2   6     1010.98      947.00    132.12 o 
  16   2   6      219.38      170.38     47.30 o 
  17   2   6       88.67      118.76     36.21 o 
  18   2   6      125.56      114.30     49.02 o 
 -18   3   6      495.26      350.91     91.13 o 
 -17   3   6       25.04        6.45     27.03 o 
 -16   3   6       62.86       18.03     40.84 o 
 -15   3   6      117.04      157.53     38.09 o 
 -14   3   6      147.63       61.87     40.78 o 
 -13   3   6      324.28      347.61     84.55 o 
 -12   3   6       25.88       63.19     35.37 o 
 -11   3   6      228.44      293.96     66.95 o 
 -10   3   6      818.81     1017.43    109.69 o 
  -9   3   6       26.17       87.16     42.64 o 
  -8   3   6      448.63      321.47     59.99 o 
  -7   3   6      966.52      876.95    156.17 o 
  -6   3   6      497.31      568.91    127.18 o 
  -5   3   6      543.95      527.29     47.85 o 
  -4   3   6        1.41       27.94     20.35 o 
  -3   3   6    10236.02     9684.03     86.91 o 
  -2   3   6      470.80      419.41     61.05 o 
  -1   3   6        8.74       46.50     13.72 o 
   0   3   6    15043.82    13723.60    200.35 o 
   1   3   6      307.85      307.27     42.74 o 
   2   3   6     1073.73     1328.82    120.27 o 
   3   3   6     3925.33     3761.75    204.81 o 
   4   3   6        2.96       17.09     22.05 o 
   5   3   6     1293.84     1130.37    114.68 o 
   6   3   6    11164.62    11437.15    169.99 o 
   7   3   6      372.74      347.08     44.69 o 
   8   3   6      579.97      563.41     65.22 o 
   9   3   6     1061.16     1328.04    148.90 o 
  10   3   6       35.85       84.23     33.25 o 
  11   3   6       21.39       45.79     22.89 o 
  12   3   6       55.06       79.29     29.07 o 
  13   3   6      810.02      682.88    101.20 o 
  14   3   6      672.58      724.65    178.89 o 
  15   3   6      370.85      409.40     83.94 o 
  16   3   6       32.85       71.79     35.70 o 
  17   3   6      217.99      216.80     52.41 o 
  18   3   6      208.60      227.73     62.28 o 
 -18   4   6       37.88       73.89     47.26 o 
 -17   4   6       31.65      -28.89     33.43 o 
 -16   4   6      551.30      542.20     91.00 o 
 -15   4   6      954.25      889.88    126.04 o 
 -14   4   6       45.59       76.87     26.47 o 
 -13   4   6        1.83       71.01     23.10 o 
 -12   4   6      476.73      541.16     80.22 o 
 -11   4   6      225.96      175.22     36.49 o 
 -10   4   6       72.21      112.45     34.64 o 
  -9   4   6      213.00      259.95     48.18 o 
  -8   4   6        6.44       32.46     18.51 o 
  -7   4   6      297.29      233.41     60.40 o 
  -6   4   6     4487.85     5013.38    137.56 o 
  -5   4   6      483.53      494.95     41.97 o 
  -4   4   6        6.36       28.38      8.98 o 
  -3   4   6     1080.81     1117.57     93.34 o 
  -2   4   6     1018.75     1107.45     87.26 o 
  -1   4   6        0.32       35.73     24.96 o 
   0   4   6    16444.96    16843.34   4746.93 o 
   1   4   6      134.35      114.03     27.09 o 
   2   4   6        0.04       28.27     22.61 o 
   3   4   6     1764.59     1475.46    116.92 o 
   4   4   6      196.93      134.01     22.61 o 
   5   4   6       45.92       42.42     20.43 o 
   6   4   6     4192.27     4433.30    206.44 o 
   7   4   6       10.52       35.26     21.97 o 
   8   4   6       10.70       18.34     15.45 o 
   9   4   6      753.12      654.41     70.79 o 
  10   4   6      127.33      113.22     40.17 o 
  11   4   6       34.32       62.56     24.82 o 
  12   4   6      368.39      309.94     75.91 o 
  13   4   6       63.17      109.02     36.55 o 
  14   4   6       77.54       62.74     63.96 o 
  15   4   6      227.69      236.91     61.93 o 
  16   4   6       30.93        6.90     27.99 o 
  17   4   6       29.45       54.46     59.55 o 
 -18   5   6      220.01      207.79     82.99 o 
 -17   5   6      287.32       61.51     42.02 o 
 -16   5   6      128.42      135.45     31.81 o 
 -15   5   6     1179.39     1008.44    176.76 o 
 -14   5   6      220.10       95.00     29.31 o 
 -13   5   6      122.71      145.78     31.77 o 
 -12   5   6    10468.70    11061.12    372.48 o 
 -11   5   6       20.58      115.43     29.11 o 
 -10   5   6     3253.74     3996.60    199.42 o 
  -9   5   6       96.12      122.36     28.40 o 
  -8   5   6      394.26      376.82     51.78 o 
  -7   5   6      829.95      791.00     83.84 o 
  -6   5   6    12089.02    13847.39    209.45 o 
  -5   5   6      635.06      676.07     54.93 o 
  -4   5   6      323.53      357.00     37.09 o 
  -3   5   6    27628.59    26866.90    210.44 o 
  -2   5   6     1015.53     1067.89    125.93 o 
  -1   5   6     1404.46     1227.46    101.01 o 
   0   5   6      787.96      456.68     70.38 o 
   1   5   6      404.33      555.11     68.41 o 
   2   5   6      957.88     1097.91    200.02 o 
   3   5   6     7796.42     6893.08    155.25 o 
   4   5   6      100.85       55.40     12.11 o 
   5   5   6      987.06      765.93     76.70 o 
   6   5   6    33141.13    35470.03    593.43 o 
   7   5   6      504.50      440.58     80.53 o 
   8   5   6      317.14      334.62     58.84 o 
   9   5   6     2355.89     3269.39    151.76 o 
  10   5   6       47.98       38.32     21.41 o 
  11   5   6      103.27      101.31     46.09 o 
  12   5   6      943.12      539.73     88.85 o 
  13   5   6      795.83      787.92    103.91 o 
  14   5   6      417.17      511.29    109.18 o 
  15   5   6      574.35      439.76     65.55 o 
  16   5   6        2.18       70.70     33.04 o 
  17   5   6      125.04      180.30     61.72 o 
 -18   6   6       84.53      110.66     39.32 o 
 -17   6   6        0.47       31.57     23.37 o 
 -16   6   6      111.54      103.38     31.80 o 
 -15   6   6      706.72      734.03     96.92 o 
 -14   6   6       11.04       57.62     31.57 o 
 -13   6   6      148.54      191.28     40.04 o 
 -12   6   6      239.88      254.74     54.78 o 
 -11   6   6      133.88       94.80     31.92 o 
 -10   6   6      592.77      546.17     66.79 o 
  -9   6   6      132.85       95.13     26.83 o 
  -8   6   6      106.25      101.66     25.68 o 
  -7   6   6      257.38      271.93     37.08 o 
  -6   6   6      350.10      497.49     72.95 o 
  -5   6   6        3.62       19.62     13.74 o 
  -4   6   6      199.46      162.95     23.40 o 
  -3   6   6      150.98       82.21     18.70 o 
  -2   6   6       55.10       65.35     20.53 o 
  -1   6   6       64.79       74.33     29.07 o 
   0   6   6      990.89     1107.68    135.12 o 
   1   6   6        1.66       20.00     19.77 o 
   2   6   6       23.08       33.46     40.30 o 
   3   6   6     5663.72     5566.37    179.50 o 
   4   6   6        3.88       24.11     16.53 o 
   5   6   6      190.61      166.02     27.99 o 
   6   6   6      628.86      884.61    131.01 o 
   7   6   6        7.80       28.46     20.75 o 
   8   6   6      274.38      262.43     39.72 o 
   9   6   6      657.40      655.51     78.68 o 
  10   6   6        5.16       40.76     25.59 o 
  11   6   6      336.65      361.82     66.92 o 
  12   6   6       26.65       24.73     56.27 o 
  13   6   6       85.21       97.06     32.09 o 
  14   6   6      224.40      200.58     57.01 o 
  15   6   6       52.22       32.47     31.67 o 
  16   6   6        5.69       34.40     37.57 o 
  17   6   6       58.57       41.22     36.33 o 
 -18   7   6      192.43       99.52     57.88 o 
 -17   7   6      105.37       44.46     51.58 o 
 -16   7   6      139.52      269.54     60.13 o 
 -15   7   6       35.68       59.45     41.25 o 
 -14   7   6      426.76      263.37     87.81 o 
 -13   7   6      857.40      921.82    103.79 o 
 -12   7   6      287.89      194.40     34.50 o 
 -11   7   6       74.46       47.74     27.10 o 
 -10   7   6     1153.86     1431.11    160.66 o 
  -9   7   6      110.76       27.99     17.50 o 
  -8   7   6      602.65      627.18     65.45 o 
  -7   7   6      165.24      140.68     29.22 o 
  -6   7   6      480.84      296.26    210.90 o 
  -5   7   6      573.60      590.51     51.31 o 
  -4   7   6     1283.87     1323.63     90.77 o 
  -3   7   6    22443.34    22065.64    172.25 o 
  -2   7   6       94.15       93.09     28.73 o 
  -1   7   6      342.27      184.14     47.91 o 
   0   7   6     4389.34     3842.44    144.87 o 
   1   7   6      607.96      760.86     88.86 o 
   2   7   6      197.65      291.67     51.02 o 
   3   7   6    16093.40    16290.51    231.44 o 
   4   7   6        6.89       25.39      9.00 o 
   5   7   6      114.92       71.69     11.92 o 
   6   7   6     8628.89     8107.19    261.61 o 
   7   7   6      742.26      727.12     83.13 o 
   8   7   6      273.09      199.03     32.97 o 
   9   7   6       60.81       86.55    122.78 o 
  10   7   6       13.22       54.13     24.29 o 
  11   7   6       77.64      176.71     68.74 o 
  12   7   6      715.79      717.92    187.22 o 
  13   7   6      252.79      184.52     85.01 o 
  14   7   6      130.28      122.21     73.88 o 
  15   7   6      786.18      569.53    133.71 o 
  16   7   6       21.21       23.58     23.36 o 
  17   7   6      158.28      145.94     45.61 o 
 -17   8   6       17.04       51.91     41.31 o 
 -16   8   6      551.13      644.08    112.13 o 
 -15   8   6     3737.03     4182.39    185.40 o 
 -14   8   6      280.22      188.76     62.26 o 
 -13   8   6     1216.01     1230.40    221.10 o 
 -12   8   6      802.88      599.16     89.65 o 
 -11   8   6       90.80       79.79     25.64 o 
 -10   8   6      167.54      146.16     28.24 o 
  -9   8   6    17979.82    17836.20    238.71 o 
  -8   8   6      226.94      206.75     39.58 o 
  -7   8   6     1919.58     2032.85    142.90 o 
  -6   8   6    11678.96    12182.78    343.40 o 
  -5   8   6      953.39     1281.19     90.97 o 
  -4   8   6     2453.79     2790.77    116.53 o 
  -3   8   6     1442.46     1896.11    181.09 o 
  -2   8   6      928.11      989.26    160.13 o 
  -1   8   6     1618.36     1850.23    184.37 o 
   0   8   6    41768.05    43019.75   1101.91 o 
   1   8   6      216.13      226.21     46.50 o 
   2   8   6      175.32      285.78     50.50 o 
   3   8   6    28072.07    28921.92   1261.94 o 
   4   8   6      144.46      113.89     43.74 o 
   5   8   6      170.28      165.18     27.94 o 
   6   8   6      535.35      475.51     75.04 o 
   7   8   6       27.40       52.76     16.66 o 
   8   8   6      503.63      381.38     50.85 o 
   9   8   6     9602.57    10513.43    210.76 o 
  10   8   6      200.55      194.95     33.99 o 
  11   8   6      871.15      943.80    235.13 o 
  12   8   6     5284.87     6227.65    210.60 o 
  13   8   6      264.42      362.95     71.61 o 
  14   8   6      175.16      144.93     52.44 o 
  15   8   6      557.22      324.21    114.80 o 
  16   8   6      149.73      122.13     34.68 o 
  17   8   6       56.25       45.35     36.89 o 
 -17   9   6       22.25      101.05     61.08 o 
 -16   9   6        0.92       39.96     48.32 o 
 -15   9   6       74.82       75.13     47.14 o 
 -14   9   6        4.60       41.72     31.72 o 
 -13   9   6        5.79       47.90     60.33 o 
 -12   9   6      586.04      765.32    103.48 o 
 -11   9   6       92.49       70.39     23.64 o 
 -10   9   6      101.49      133.99     29.78 o 
  -9   9   6     1915.88     1565.38    146.87 o 
  -8   9   6      801.94      785.02     85.24 o 
  -7   9   6        6.23       62.65     24.59 o 
  -6   9   6      735.22      955.03     70.30 o 
  -5   9   6       41.06       49.69     18.38 o 
  -4   9   6       22.94       40.46     19.18 o 
  -3   9   6     6718.55     6910.03    123.20 o 
  -2   9   6       45.83       29.60     22.44 o 
  -1   9   6      260.30      304.66     64.16 o 
   0   9   6      102.04      222.76     73.12 o 
   1   9   6      106.24      113.34     35.42 o 
   2   9   6      314.31      273.98     49.55 o 
   3   9   6     1956.37     1881.33    259.37 o 
   4   9   6      413.78      352.17     49.18 o 
   5   9   6      143.02       92.93     24.28 o 
   6   9   6       51.49       48.23     58.21 o 
   7   9   6      469.25      469.97     63.44 o 
   8   9   6      103.53       80.69     24.06 o 
   9   9   6      123.95       47.41     29.98 o 
  10   9   6       10.05       38.79     24.42 o 
  11   9   6       99.24      246.88    128.09 o 
  12   9   6       12.64      109.74    156.44 o 
  13   9   6      104.51      105.53     34.78 o 
  14   9   6       32.03       93.09     33.57 o 
  15   9   6     1702.61     1505.41    241.40 o 
  16   9   6        1.09       49.93     24.59 o 
  17   9   6       17.52       44.71     38.70 o 
 -17  10   6      221.66      363.99     77.57 o 
 -16  10   6      424.77      585.88    114.54 o 
 -15  10   6      770.52      762.97    134.58 o 
 -14  10   6        5.65       61.32     34.82 o 
 -13  10   6      105.58      202.11     49.48 o 
 -12  10   6      617.05      459.45     66.50 o 
 -11  10   6      127.46       75.44     20.00 o 
 -10  10   6      166.85      127.25     30.44 o 
  -9  10   6      344.47      352.83     57.86 o 
  -8  10   6     1129.64     1470.13    133.36 o 
  -7  10   6     2576.87     3151.11    149.29 o 
  -6  10   6     5911.36     5921.16    117.68 o 
  -5  10   6      314.67      298.54     46.20 o 
  -4  10   6     1048.91      925.43     68.56 o 
  -3  10   6        7.34      101.49     32.72 o 
  -2  10   6     1240.25     1679.17    147.85 o 
  -1  10   6     2008.32     2086.41    257.57 o 
   0  10   6    12818.19    11948.18    214.88 o 
   1  10   6      676.04      948.47    109.13 o 
   2  10   6      146.00       81.18     58.81 o 
   3  10   6    11839.72    12530.72    190.26 o 
   4  10   6      114.98      160.97     36.00 o 
   5  10   6       99.56      153.43     34.63 o 
   6  10   6     1640.90     1415.87    117.67 o 
   7  10   6       23.56       46.14     20.54 o 
   8  10   6      326.72      221.35     39.38 o 
   9  10   6     2701.77     3085.98    186.48 o 
  10  10   6      241.43      223.53     47.04 o 
  11  10   6     1174.93     1254.11    303.50 o 
  12  10   6     4238.21     4914.79    262.97 o 
  13  10   6       47.20      155.22     48.03 o 
  14  10   6        3.87       38.90     43.32 o 
  15  10   6       50.89      112.00     63.71 o 
  16  10   6      344.43      163.22     55.77 o 
  17  10   6      125.88      114.77     48.05 o 
 -17  11   6       46.32      109.15     33.31 o 
 -16  11   6       98.98       77.14     39.19 o 
 -15  11   6       13.87       76.19     24.74 o 
 -14  11   6       12.96       94.66     31.13 o 
 -13  11   6      219.67      235.75     61.13 o 
 -12  11   6      919.44      935.48    132.00 o 
 -11  11   6       62.83       78.65     39.69 o 
 -10  11   6      270.90      337.02     54.10 o 
  -9  11   6    11201.42    11580.43    143.73 o 
  -8  11   6      141.08      202.18     36.55 o 
  -7  11   6     1099.97      983.00    260.36 o 
  -6  11   6     1506.12     1382.54     91.73 o 
  -5  11   6        6.78       17.78     11.51 o 
  -4  11   6       30.90       35.14     12.52 o 
  -3  11   6     2732.80     2573.55    153.84 o 
  -2  11   6       73.00      107.01     22.00 o 
  -1  11   6      109.34       98.82     45.18 o 
   0  11   6     2398.96     1882.18    218.68 o 
   1  11   6       94.53       81.69     29.50 o 
   2  11   6      597.59      687.49     88.70 o 
   3  11   6       15.35       -3.91      9.36 o 
   4  11   6        0.69       65.11     17.22 o 
   5  11   6      472.85      410.10     66.14 o 
   6  11   6       56.33       43.11     17.12 o 
   7  11   6       21.68       50.50     23.09 o 
   8  11   6      149.63      167.22     65.15 o 
   9  11   6      106.14       88.11     82.74 o 
  10  11   6       67.04       13.44     23.24 o 
  11  11   6      118.24      146.58     80.14 o 
  12  11   6     1259.27     1177.61    206.73 o 
  13  11   6        2.35       87.84     48.26 o 
  14  11   6      200.36      137.95     50.67 o 
  15  11   6     2718.07     2479.31    328.71 o 
  16  11   6       39.52       26.74     48.57 o 
  17  11   6      166.90      216.12     72.71 o 
 -17  12   6       24.66       59.61     48.12 o 
 -16  12   6       91.07      139.41     52.78 o 
 -15  12   6        5.90       52.80     49.97 o 
 -14  12   6       55.61       77.04     34.45 o 
 -13  12   6      389.66      522.06     76.29 o 
 -12  12   6      172.94      227.73     50.34 o 
 -11  12   6      582.60      568.56     88.48 o 
 -10  12   6       88.47       89.08     24.72 o 
  -9  12   6     8682.36     8872.35    276.85 o 
  -8  12   6        1.65       11.78     16.36 o 
  -7  12   6     4502.13     5789.33    351.48 o 
  -6  12   6     6422.15     7124.61    211.80 o 
  -5  12   6      692.03      516.40     56.77 o 
  -4  12   6      850.29      886.93     76.05 o 
  -3  12   6     1756.82     2149.27    135.53 o 
  -2  12   6     1299.56     1641.23    121.70 o 
  -1  12   6       88.69       70.94     19.34 o 
   0  12   6    13672.56    12283.21    129.63 o 
   1  12   6      244.65      309.84     66.01 o 
   2  12   6      110.92       57.15     16.66 o 
   3  12   6     1992.58     1867.34    127.34 o 
   4  12   6      257.76      337.33     49.28 o 
   5  12   6      130.34      196.69     38.66 o 
   6  12   6     1853.60     1790.54    201.56 o 
   7  12   6       11.90       59.51     27.53 o 
   8  12   6       10.36      112.43     31.92 o 
   9  12   6     6244.91     6365.06    194.61 o 
  10  12   6       82.89       66.05     24.52 o 
  11  12   6      108.68      145.50     45.46 o 
  12  12   6     1649.31     1667.39    245.48 o 
  13  12   6       47.11       71.74     37.68 o 
  14  12   6       19.89      119.17     54.76 o 
  15  12   6     1462.38     1257.76    197.85 o 
  16  12   6        4.83       25.62     31.08 o 
  17  12   6       34.73       85.73     45.25 o 
 -17  13   6      164.29       65.09     33.49 o 
 -16  13   6      178.37      147.40     38.66 o 
 -15  13   6      364.57      281.97     74.64 o 
 -14  13   6        6.98       57.05     39.50 o 
 -13  13   6      349.84      416.23     90.61 o 
 -12  13   6     7844.96     7943.37    266.66 o 
 -11  13   6       79.59      149.10     35.41 o 
 -10  13   6     2890.25     3441.34    247.07 o 
  -9  13   6       72.01      115.00     52.69 o 
  -8  13   6     1599.06     2003.47    265.42 o 
  -7  13   6     1551.49     1556.62    166.84 o 
  -6  13   6     4847.70     4803.54    144.84 o 
  -5  13   6      948.50      940.08     82.21 o 
  -4  13   6      110.62       76.19     14.70 o 
  -3  13   6    44943.66    48434.51    652.52 o 
  -2  13   6      141.07      153.36     31.72 o 
  -1  13   6     1539.88     1505.58    142.79 o 
   0  13   6      890.95      853.93    144.55 o 
   1  13   6       51.83       62.00     14.37 o 
   2  13   6      653.70      654.31    146.05 o 
   3  13   6     1374.62     1476.07    131.81 o 
   4  13   6        0.02       19.27     14.06 o 
   5  13   6      766.72      737.62     95.41 o 
   6  13   6    56528.53    63478.32  33203.60 o 
   7  13   6      745.61      629.16    145.45 o 
   8  13   6      627.16      701.55     89.37 o 
   9  13   6     1158.03     1521.83    381.89 o 
  10  13   6      151.41      133.77     35.55 o 
  11  13   6      172.28      156.07     46.12 o 
  12  13   6     4482.25     4170.71    493.86 o 
  13  13   6       33.65        3.35     41.62 o 
  14  13   6      343.82      305.91     68.95 o 
  15  13   6     1014.21      843.84    172.30 o 
  16  13   6       44.01       92.36     37.65 o 
  17  13   6      131.48      128.84     48.76 o 
 -17  14   6       24.53       93.36     31.44 o 
 -16  14   6        0.02       52.22     32.21 o 
 -15  14   6      703.25      679.85    115.04 o 
 -14  14   6       32.82       66.72     59.24 o 
 -13  14   6      245.67      339.46     93.65 o 
 -12  14   6      312.23      257.42     63.35 o 
 -11  14   6      188.83      182.29     42.55 o 
 -10  14   6        0.90       19.00     33.32 o 
  -9  14   6      942.88      935.17    100.44 o 
  -8  14   6        2.49       79.02     44.05 o 
  -7  14   6      162.62      181.90     73.78 o 
  -6  14   6     1308.81      213.96     77.89 o 
  -5  14   6      399.98      345.83     49.96 o 
  -4  14   6      743.07      738.83     89.77 o 
  -3  14   6        2.28       33.88     14.21 o 
  -2  14   6       69.60       91.11     34.46 o 
  -1  14   6      641.43      503.26     62.27 o 
   0  14   6      601.28      626.97     83.05 o 
   1  14   6       44.58       42.77     23.19 o 
   2  14   6      641.21      644.06    128.85 o 
   3  14   6      510.23      400.62     69.75 o 
   4  14   6      647.86      665.31     72.44 o 
   5  14   6      282.76      288.84     48.45 o 
   6  14   6     5832.53     6517.57    288.47 o 
   7  14   6       18.87       14.98     14.26 o 
   8  14   6       63.84       84.65     28.92 o 
   9  14   6     8063.24     9165.14    381.19 o 
  10  14   6      276.43      226.52     49.44 o 
  11  14   6       91.13       93.43     27.24 o 
  12  14   6     2165.41     2349.30    403.39 o 
  13  14   6       37.86       84.47     33.39 o 
  14  14   6       59.06      135.47     36.27 o 
  15  14   6        4.42      110.92     76.10 o 
  16  14   6        1.34       26.41     36.15 o 
 -16  15   6       62.38       47.45     22.44 o 
 -15  15   6      340.58      305.25     73.79 o 
 -14  15   6      441.34      299.79     60.85 o 
 -13  15   6       19.01       81.23     45.30 o 
 -12  15   6     1044.60     1041.72     88.24 o 
 -11  15   6       40.18      151.17     39.66 o 
 -10  15   6     3131.47     3628.12    232.35 o 
  -9  15   6     2804.13     2892.78    194.24 o 
  -8  15   6      915.39      967.41    130.56 o 
  -7  15   6     1092.56     1054.66    128.80 o 
  -6  15   6    13479.52    14504.06    194.93 o 
  -5  15   6      363.90      491.00     58.03 o 
  -4  15   6     1679.17     1930.66    154.47 o 
  -3  15   6    12486.04    12560.91    176.04 o 
  -2  15   6      507.15      515.97     60.91 o 
  -1  15   6      668.38      634.81     64.81 o 
   0  15   6     3958.42     3303.55    142.38 o 
   1  15   6      477.38      546.67     75.67 o 
   2  15   6      205.22      183.39     35.82 o 
   3  15   6    17062.12    18065.56    423.29 o 
   4  15   6       14.82       39.39     22.46 o 
   5  15   6      207.48      146.69     37.76 o 
   6  15   6     5893.96     5470.80    257.59 o 
   7  15   6       26.40       21.02     20.86 o 
   8  15   6      117.75      161.55     37.60 o 
   9  15   6     4158.87     2105.66    290.40 o
[truncated: 181,302 more chars]
